# Supplementary material for: Pleural fluid microbiota as a biomarker for malignancy and prognosis
Source: Sci Rep. 2023 Feb 8;13:2229. doi: 10.1038/s41598-023-29001-4 (PMC9908925; doi:10.1038/s41598-023-29001-4)
Supplement: Supplementary file 2 — Supplementary Tables. [file 41598_2023_29001_MOESM2_ESM.xlsx]

## Sheet: Supplemental Table S3
Supplemental Table S3. LEfSe results for the five groups of pleural effusions.
Taxa	Enriched group	LDA	p-adjust	Relative abundance in the enriched group	Potential contaminant
g_Janthinobacterium	Benign	4.15676	5.39e-05	0.018286	TRUE
g_Prevotella	Benign	3.84189	0.0130816	0.0123461	FALSE
g_Polaromonas	Benign	3.65396	9.61e-05	0.00620554	TRUE
o_Spirobacillales_f__g__	Benign	3.49294	0.00582002	0.00808818	TRUE
f_Cytophagaceae_g__	Benign	3.43778	0.00523672	0.00669309	TRUE
g_Bacillus	Benign	3.36969	0.0032393	0.00484667	FALSE
f_Vibrionaceae_g_Vibrio	Benign	3.28248	0.03114	0.00380799	TRUE
g_Bacteroides	Benign	3.13957	7.51e-05	0.00174355	TRUE
f_Sphingobacteriaceae_g__	Benign	3.1089	0.000231108	0.00264876	TRUE
g_Actinoplanes	Benign	2.99765	9.83e-05	0.00162281	FALSE
g_Blautia	Benign	2.98004	0.0169255	0.00167855	TRUE
f_Alcaligenaceae_g__	Benign	2.69295	0.0274482	0.00135489	TRUE
c_Actinobacteria_o__f__g__	Benign	2.67431	0.00543786	0.000706195	TRUE
f_Xanthobacteraceae_g__	Benign	2.03225	0.0131274	0.000150817	TRUE
o_Stramenopiles_f__g__	Mesothelioma	4.75108	5.52e-12	0.145948	TRUE
g_Acinetobacter	Mesothelioma	4.03367	0.00139827	0.0301649	TRUE
o_Actinomycetales_f__g__	Mesothelioma	3.98292	4.29e-09	0.0237485	TRUE
g_Novosphingobium	Mesothelioma	3.67313	3.5e-07	0.0120707	TRUE
g_Rhodoferax	Mesothelioma	3.48705	0.001219	0.00638582	TRUE
g_Flectobacillus	Mesothelioma	3.4455	1.99e-08	0.00568558	TRUE
g_Arcobacter	Mesothelioma	3.44147	4.25e-07	0.00540805	FALSE
f_ACK-M1_g__	Mesothelioma	3.42534	3.07e-07	0.00572369	TRUE
g_Legionella	Mesothelioma	3.37602	6.86e-09	0.00568586	FALSE
g_Rhodobacter	Mesothelioma	3.35515	3.07e-07	0.00449258	TRUE
g_Rickettsiella	Mesothelioma	3.32385	8.79e-08	0.00453586	FALSE
o_Sphingomonadales_f__g__	Mesothelioma	3.31176	0.000286712	0.00281237	TRUE
o_Bacillales_f__g__	Mesothelioma	3.31162	0.0133762	0.00315323	FALSE
g_Cellvibrio	Mesothelioma	3.23727	9.61e-05	0.00281621	FALSE
g_Simplicispira	Mesothelioma	3.2268	4.52e-06	0.00382314	TRUE
f_Procabacteriaceae_g__	Mesothelioma	3.22218	5.39e-05	0.00351687	TRUE
g_Hydrogenophaga	Mesothelioma	3.18984	0.000287604	0.00268333	TRUE
o_Clostridiales_f__g__	Mesothelioma	3.18899	5.39e-05	0.00295629	FALSE
g_Hyphomicrobium	Mesothelioma	3.17886	8.98e-05	0.00288295	TRUE
f_Isosphaeraceae_g__	Mesothelioma	3.17122	5.63e-07	0.00280538	FALSE
g_Acidovorax	Mesothelioma	3.15913	0.0245917	0.00300956	TRUE
f_Sphingomonadaceae_g__	Mesothelioma	3.15418	0.000605624	0.00264341	TRUE
g_Giesbergeria	Mesothelioma	3.14663	7.58e-06	0.00318317	TRUE
f_Microbacteriaceae_g__	Mesothelioma	3.12008	3.37e-05	0.00331482	FALSE
g_Candidatus Rhodoluna	Mesothelioma	3.11158	4.29e-07	0.00322937	TRUE
c_SM2F11_o__f__g__	Mesothelioma	3.09295	0.000231108	0.00185216	TRUE
o_Bacteroidales_f__g__	Mesothelioma	3.08992	2.55e-09	0.002744	FALSE
g_Rubrivivax	Mesothelioma	3.08838	2.5e-05	0.00246615	TRUE
o_Acidimicrobiales_f__g__	Mesothelioma	3.07998	0.000397192	0.00234527	TRUE
o_Solirubrobacterales_f__g__	Mesothelioma	3.06981	2.55e-09	0.00250036	FALSE
f_Verrucomicrobiaceae_g__	Mesothelioma	3.00818	4.06e-05	0.00199747	TRUE
g_Zoogloea	Mesothelioma	2.99748	0.000528188	0.00202021	FALSE
f_Methylophilaceae_g__	Mesothelioma	2.99253	3.06e-06	0.00165119	FALSE
f_Legionellaceae_g__	Mesothelioma	2.98341	0.000699013	0.00185779	FALSE
f_Ruminococcaceae_g__	Mesothelioma	2.95346	8.81e-05	0.00184709	FALSE
g_Paludibacter	Mesothelioma	2.94323	1.55e-05	0.00173693	TRUE
g_Dechloromonas	Mesothelioma	2.92291	0.00020163	0.00119901	TRUE
g_Bdellovibrio	Mesothelioma	2.92047	0.00259057	0.0013826	TRUE
f_Xanthomonadaceae_g__	Mesothelioma	2.90597	2.5e-05	0.00144566	TRUE
p_SR1_c__o__f__g__	Mesothelioma	2.90399	0.0150065	0.00134273	FALSE
o_Rickettsiales_f__g__	Mesothelioma	2.88795	8.94e-05	0.00150646	TRUE
f_Pirellulaceae_g__	Mesothelioma	2.88577	0.000186664	0.00119781	TRUE
g_Devosia	Mesothelioma	2.88337	9.61e-05	0.00156389	FALSE
g_Methylibium	Mesothelioma	2.8776	0.00182452	0.00116509	TRUE
g_Bifidobacterium	Mesothelioma	2.86734	0.000817338	0.00119391	FALSE
g_Comamonas	Mesothelioma	2.8627	0.00056088	0.00129056	FALSE
c_Betaproteobacteria_o__f__g__	Mesothelioma	2.85582	0.00382234	0.00112629	TRUE
f_Patulibacteraceae_g__	Mesothelioma	2.85245	0.000386933	0.00120546	FALSE
f_Lachnospiraceae_g__	Mesothelioma	2.81256	1.92e-05	0.00152458	TRUE
f_Sinobacteraceae_g__	Mesothelioma	2.80721	0.00227285	0.00110661	TRUE
g_Candidatus Xiphinematobacter	Mesothelioma	2.79408	0.000262477	0.000900108	TRUE
f_Thiotrichaceae_g__	Mesothelioma	2.76804	0.00347837	0.000908127	TRUE
f_Carnobacteriaceae_g__	Mesothelioma	2.7555	0.00523672	0.000959109	FALSE
g_C39	Mesothelioma	2.74453	0.000369608	0.00132872	TRUE
g_Caulobacter	Mesothelioma	2.73823	0.000397192	0.00110026	FALSE
o_[Saprospirales]_f__g__	Mesothelioma	2.73494	0.00561664	0.00108401	TRUE
f_Coxiellaceae_g__	Mesothelioma	2.70751	0.000206356	0.00108887	FALSE
g_Solibacillus	Mesothelioma	2.6968	6.97e-05	0.00126345	TRUE
f_C111_g__	Mesothelioma	2.66627	0.000369608	0.000718274	TRUE
o_Legionellales_f__g__	Mesothelioma	2.66363	0.000705416	0.000909441	TRUE
f_Microthrixaceae_g__	Mesothelioma	2.64065	0.000705416	0.000772422	TRUE
o_iii1-15_f__g__	Mesothelioma	2.63832	0.00863526	0.00081687	TRUE
f_Gaiellaceae_g__	Mesothelioma	2.61587	0.000699013	0.000759382	TRUE
g_Phenylobacterium	Mesothelioma	2.6021	0.022295	0.000775314	TRUE
g_Mogibacterium	Mesothelioma	2.59878	0.0471727	0.000617039	FALSE
g_Ruminococcus	Mesothelioma	2.59704	2.06e-06	0.000796732	FALSE
c_Gammaproteobacteria_o__f__g__	Mesothelioma	2.58941	0.000985908	0.000755526	TRUE
g_Methanobacterium	Mesothelioma	2.58896	0.000971273	0.000815547	TRUE
f_Rhodospirillaceae_g__	Mesothelioma	2.55459	0.040366	0.000704633	TRUE
g_Opitutus	Mesothelioma	2.55095	0.000582823	0.000739901	FALSE
g_Streptomyces	Mesothelioma	2.5447	6.87e-06	0.000919177	FALSE
g_Roseburia	Mesothelioma	2.54015	0.00126858	0.00053985	FALSE
o_Burkholderiales_f__g__	Mesothelioma	2.5291	0.00102192	0.000685716	TRUE
g_Emticicia	Mesothelioma	2.51226	0.00524509	0.000696594	TRUE
g_Nocardioides	Mesothelioma	2.49888	0.0150065	0.000345376	TRUE
g_Dyadobacter	Mesothelioma	2.49341	0.00637596	0.0004634	FALSE
g_Aquirestis	Mesothelioma	2.48912	1.27e-05	0.000708481	FALSE
g_Arenimonas	Mesothelioma	2.48905	0.00121304	0.000604027	TRUE
g_Sulfuricurvum	Mesothelioma	2.47725	0.000977697	0.000644217	TRUE
g_Alkanindiges	Mesothelioma	2.47063	0.001061	0.000523465	TRUE
f_[Mogibacteriaceae]_g__	Mesothelioma	2.46642	0.00561664	0.000573915	TRUE
g_Curvibacter	Mesothelioma	2.45828	0.000489985	0.000492545	TRUE
o_YS2_f__g__	Mesothelioma	2.44752	0.0307192	0.000497984	TRUE
g_Butyrivibrio	Mesothelioma	2.42786	0.0131274	0.000531329	FALSE
g_Tolumonas	Mesothelioma	2.40659	0.000699013	0.000539055	FALSE
o_FAC88_f__g__	Mesothelioma	2.40211	0.0142073	0.000461305	TRUE
f_Kineosporiaceae_g__	Mesothelioma	2.40207	0.0109336	0.000475037	FALSE
o_Methylophilales_f__g__	Mesothelioma	2.39241	0.000315563	0.000593363	TRUE
f_Phyllobacteriaceae_g__	Mesothelioma	2.37926	0.0430459	0.000428495	TRUE
g_Cellulomonas	Mesothelioma	2.36605	0.0418424	0.000308377	TRUE
g_Frigoribacterium	Mesothelioma	2.35725	7.51e-05	0.000540961	TRUE
g_Treponema	Mesothelioma	2.30639	0.00121304	0.000507738	TRUE
g_Gemmiger	Mesothelioma	2.291	0.0307192	0.000494671	FALSE
f_Acetobacteraceae_g__	Mesothelioma	2.27771	0.00121304	0.000545043	TRUE
g_Synechococcus	Mesothelioma	2.27345	0.0223018	0.000408959	TRUE
g_Aeromicrobium	Mesothelioma	2.2359	0.029185	0.000343257	FALSE
g_Phytophthora	Mesothelioma	2.23504	0.0471727	0.000374402	TRUE
g_Nitrosotalea	Mesothelioma	2.22894	0.0294025	0.000380349	FALSE
o_CCU21_f__g__	Mesothelioma	2.20327	0.00544633	0.000300193	FALSE
f_AK1AB1_02E_g__	Mesothelioma	2.19025	0.0144284	0.000293177	FALSE
f_Streptomycetaceae_g__	Mesothelioma	2.17615	0.00121304	0.000419342	FALSE
c_Chloroplast_o__f__g__	Mesothelioma	2.16742	0.0471727	0.000378922	TRUE
g_Nitrosopumilus	Mesothelioma	2.15907	0.0207564	0.000316257	TRUE
g_Asticcacaulis	Mesothelioma	2.14019	0.0304927	0.000300884	TRUE
g_Propionivibrio	Mesothelioma	2.12127	0.0242831	0.000177748	TRUE
g_Phormidium	Mesothelioma	2.09557	0.0471727	0.00023533	TRUE
f_Hyphomonadaceae_g__	Mesothelioma	2.08425	0.0245094	0.000208308	TRUE
g_Brachybacterium	Mesothelioma	2.06598	0.0032393	0.000252308	TRUE
g_Facklamia	Mesothelioma	2.04762	0.0304927	0.00022738	TRUE
o_MND1_f__g__	Mesothelioma	2.04642	0.0032393	0.000290556	TRUE
f_211ds20_g__	Mesothelioma	2.03957	0.0307192	0.00018221	TRUE
f_SB-1_g__	Mesothelioma	2.03279	0.0487537	0.000169244	TRUE
f_Erysipelotrichaceae_g__	Mesothelioma	2.03135	0.0144465	0.000205597	TRUE
p_FBP_c__o__f__g__	Mesothelioma	2.01887	0.0471727	0.000180592	TRUE
f_Bacteroidaceae_g__	Mesothelioma	2.01624	0.0207564	0.000258816	TRUE
g_Uruburuella	MPE-Lung	4.75194	0.0245094	0.186015	FALSE
g_Enterococcus	MPE-Lung	4.10962	0.0418424	0.0441704	FALSE
g_Luteolibacter	MPE-Lung	3.88523	0.000446243	0.00925042	TRUE
f_Clostridiaceae_g_Clostridium	MPE-Lung	3.79331	0.00242824	0.0111325	TRUE
o_Lactobacillales_f__g__	MPE-Lung	3.70634	0.00287804	0.0125416	FALSE
o_Sphingobacteriales_f__g__	MPE-Lung	3.59638	0.00195527	0.0068642	TRUE
g_Prosthecobacter	MPE-Lung	3.57232	0.0144465	0.00541146	TRUE
g_Pedobacter	MPE-Lung	3.39599	0.000149486	0.00376994	TRUE
g_Psychrobacter	MPE-Lung	3.29998	0.00252691	0.0053442	FALSE
g_Methylotenera	MPE-Lung	3.29615	2.31e-05	0.00377575	TRUE
f_mitochondria_g__	MPE-Lung	3.24996	0.000705416	0.00294681	FALSE
f_Caulobacteraceae_g__	MPE-Lung	3.12481	0.00280814	0.00189347	FALSE
g_Brevundimonas	MPE-Lung	3.07257	0.0274482	0.00198653	TRUE
g_Leadbetterella	MPE-Lung	2.98545	0.0393126	0.00185658	TRUE
g_Arthrobacter	MPE-Lung	2.96411	0.00148817	0.00156101	FALSE
o_MIZ46_f__g__	MPE-Lung	2.95168	0.0129892	0.00134816	FALSE
f_Bacteriovoracaceae_g__	MPE-Lung	2.71173	0.0131988	0.000920262	TRUE
g_Aquaspirillum	MPE-Lung	2.62873	0.0312438	0.000671068	TRUE
g_Methylobacterium	MPE-Other	5.19057	5.02e-06	0.319794	FALSE
g_Flavobacterium	MPE-Other	4.47954	0.0106561	0.0682435	TRUE
g_Neisseria	MPE-Other	3.93423	0.0393126	0.0192166	TRUE
f_Ellin6075_g__	MPE-Other	3.42683	0.0369551	0.00430295	TRUE
o_Rhizobiales_f__g__	MPE-Other	3.37025	0.0074843	0.0048055	TRUE
f_Oxalobacteraceae_g__	MPE-Other	3.36633	1.15e-05	0.00394359	TRUE
f_OM60_g__	MPE-Other	3.17663	0.000309477	0.00302859	TRUE
g_Erythromicrobium	MPE-Other	3.1401	0.0161435	0.00204208	TRUE
g_Planctomyces	MPE-Other	3.13817	0.00561664	0.00310376	TRUE
g_Clavibacter	MPE-Other	3.02808	0.000369608	0.00196921	TRUE
g_Agrobacterium	MPE-Other	2.93001	0.0208106	0.00152019	TRUE
f_Saprospiraceae_g__	MPE-Other	2.75327	0.0242831	0.00076903	TRUE
g_Micromonospora	MPE-Other	2.56893	0.0312438	0.000736706	TRUE
f_Comamonadaceae_g__	Paramalignant	4.18982	0.00561664	0.0390973	TRUE
g_Deinococcus	Paramalignant	3.83293	0.00561664	0.0143441	FALSE
f_Peptostreptococcaceae_g__	Paramalignant	3.62565	0.00544633	0.00798724	TRUE
f_Gemmataceae_g__	Paramalignant	3.26301	0.00347837	0.0039563	TRUE
f_Moraxellaceae_g__	Paramalignant	3.23112	0.000204828	0.00241455	TRUE
g_Sphingopyxis	Paramalignant	3.05027	0.00438288	0.00205605	TRUE
f_EB1017_g__	Paramalignant	2.96228	0.00619851	0.00240437	TRUE
o_Myxococcales_f__g__	Paramalignant	2.87977	0.00297789	0.00136168	TRUE
g_Zymomonas	Paramalignant	2.87312	0.0416212	0.00132903	TRUE
c_SC3_o__f__g__	Paramalignant	2.8666	0.00376248	0.00125281	TRUE
g_Rhodoplanes	Paramalignant	2.86266	0.0393126	0.00137177	FALSE
g_Mycoplana	Paramalignant	2.74791	0.00544633	0.00114373	TRUE
f_Rhodocyclaceae_g__	Paramalignant	2.52911	0.0112646	0.000534985	TRUE
o_Ellin329_f__g__	Paramalignant	2.49533	0.0458335	0.000661824	FALSE
f_Aerococcaceae_g__	Paramalignant	2.26296	0.0416212	0.000295565	TRUE
f_Paenibacillaceae_g__	Paramalignant	2.25472	0.00787	0.00033149	TRUE
g_Candidatus Methanoregula	Paramalignant	2.22702	0.0105275	0.000251398	FALSE

## Sheet: Supplemental Table S6
Supplemental Table S6. LEfSe results for the three DMM clusters
Taxa	Enriched DMM cluster	LDA	p-adjust	Relative abundance in the enriched group	Potential Contaminant
g_Methylobacterium	Cluster 1	5.23044	3.59232e-07	0.27605	FALSE
g_Flavobacterium	Cluster 1	4.67151	2.25377e-16	0.0836463	TRUE
g_Sphingomonas	Cluster 1	4.11604	0.00264717	0.0226282	TRUE
g_Janthinobacterium	Cluster 1	3.90862	1.84789e-08	0.0142132	TRUE
g_Luteolibacter	Cluster 1	3.81306	1.66527e-05	0.0114684	TRUE
g_Chryseobacterium	Cluster 1	3.78823	2.12224e-05	0.00979469	TRUE
g_Deinococcus	Cluster 1	3.76805	0.000317052	0.00998275	FALSE
f_Clostridiaceae_g_Clostridium	Cluster 1	3.73549	0.000151892	0.0114892	TRUE
g_Alicyclobacillus	Cluster 1	3.50423	0.00486197	0.00510903	FALSE
g_Stenotrophomonas	Cluster 1	3.48116	0.0155857	0.00430793	TRUE
g_Prosthecobacter	Cluster 1	3.47899	2.9488e-05	0.00550801	TRUE
g_Limnohabitans	Cluster 1	3.40751	5.5873e-05	0.0037758	TRUE
g_Psychrobacter	Cluster 1	3.39481	7.63914e-05	0.00375179	FALSE
g_Burkholderia	Cluster 1	3.26531	0.0441315	0.00269395	TRUE
f_Cytophagaceae_g__	Cluster 1	3.24207	0.00104531	0.00400859	TRUE
g_Fluviicola	Cluster 1	3.20114	0.00519831	0.00310704	TRUE
o_Rhizobiales_f__g__	Cluster 1	3.16864	7.36334e-05	0.00224641	TRUE
f_Pseudomonadaceae_g__	Cluster 1	3.13136	8.61919e-05	0.00279784	TRUE
f_Rickettsiaceae_g__	Cluster 1	3.09335	0.0041474	0.00169951	TRUE
g_Rhodococcus	Cluster 1	3.0758	0.00489393	0.0025499	TRUE
o_Spirobacillales_f__g__	Cluster 1	3.0752	0.017665	0.00158374	TRUE
f_Gemmataceae_g__	Cluster 1	3.05112	0.00027135	0.00126191	TRUE
c_BD1-5_o__f__g__	Cluster 1	3.03738	0.0241329	0.00164041	TRUE
o_Cryptophyta_f__g__	Cluster 1	2.9573	0.00102509	0.0015201	TRUE
f_Aeromonadaceae_g__	Cluster 1	2.93503	0.0130783	0.00171963	TRUE
g_Leadbetterella	Cluster 1	2.93467	9.61179e-07	0.00129134	TRUE
g_Sphingobacterium	Cluster 1	2.85617	0.00624925	0.0010229	TRUE
f_Aurantimonadaceae_g__	Cluster 1	2.85594	0.00651243	0.000834374	TRUE
o_MIZ46_f__g__	Cluster 1	2.80277	0.000101851	0.00127429	FALSE
g_Lutibacterium	Cluster 1	2.7985	0.00153453	0.000685285	FALSE
g_Inhella	Cluster 1	2.79805	0.0194795	0.000769864	TRUE
g_Leucobacter	Cluster 1	2.77273	0.0342842	0.000868911	FALSE
f_Erythrobacteraceae_g__	Cluster 1	2.77016	0.0340872	0.000621723	TRUE
g_Faecalibacterium	Cluster 1	2.71987	0.000517452	0.000584585	TRUE
f_EB1017_g__	Cluster 1	2.71821	2.11823e-07	0.000777741	TRUE
g_Rudanella	Cluster 1	2.70583	0.0495913	0.000862977	FALSE
f_Cryomorphaceae_g__	Cluster 1	2.65457	0.0211077	0.000725253	TRUE
g_Rheinheimera	Cluster 1	2.59985	0.000228411	0.000510265	TRUE
f_Armatimonadaceae_g__	Cluster 1	2.58641	0.00575319	0.000568562	TRUE
g_Iamia	Cluster 1	2.52933	0.020168	0.000452904	TRUE
o_Solibacterales_f__g__	Cluster 1	2.4827	0.00274383	0.000362469	TRUE
f_mb2424_g__	Cluster 1	2.45964	0.00575319	0.000457867	TRUE
f_Alcaligenaceae_g__	Cluster 1	2.44626	0.0260856	0.000267633	TRUE
f_Methylocystaceae_g__	Cluster 1	2.35729	0.0468157	0.000240463	TRUE
g_Magnetospirillum	Cluster 1	2.20666	0.0200596	0.000223699	TRUE
g_Uruburuella	Cluster 2	5.06157	2.85752e-15	0.0956791	FALSE
g_Enterococcus	Cluster 2	4.39872	2.07948e-10	0.025756	FALSE
g_Actinomyces	Cluster 2	4.31957	4.97338e-11	0.0207784	FALSE
g_Salinivibrio	Cluster 2	4.29504	8.057e-12	0.0157188	FALSE
g_Streptococcus	Cluster 2	4.15916	7.97185e-08	0.0234797	FALSE
o_Lactobacillales_f__g__	Cluster 2	3.89944	2.48938e-14	0.0049029	FALSE
g_Prevotella	Cluster 2	3.70769	1.42114e-05	0.00338006	FALSE
f_Peptostreptococcaceae_g__	Cluster 2	3.53793	0.000543896	0.00172504	TRUE
f_Vibrionaceae_g_Vibrio	Cluster 2	3.47345	8.27452e-11	0.000675753	TRUE
g_Anaerococcus	Cluster 2	3.29974	0.0314965	0.00119535	TRUE
g_Halomonas	Cluster 2	3.2118	2.41722e-07	0.0024728	FALSE
g_Sediminibacterium	Cluster 2	3.1777	0.000414397	0.00126996	TRUE
o_PK29_f__g__	Cluster 2	3.12676	0.000965396	0.000221755	TRUE
g_Porphyromonas	Cluster 2	3.12313	0.00207417	3.68851e-05	TRUE
g_Acidovorax	Cluster 2	3.10151	0.000511121	0.00144048	TRUE
o_Bacillales_f__g__	Cluster 2	3.08282	0.00791781	0.00178392	FALSE
o_MLE1-12_f__g__	Cluster 2	3.07848	0.000116929	1.32382e-05	TRUE
g_Salinibacterium	Cluster 2	3.06885	6.23806e-07	0.000299418	FALSE
g_Lactobacillus	Cluster 2	3.00539	0.00056659	0.000112978	TRUE
g_Turicibacter	Cluster 2	2.99538	0.00871988	0	TRUE
f_Bartonellaceae_g__	Cluster 2	2.98976	0.0306527	0	TRUE
f_Bacteriovoracaceae_g__	Cluster 2	2.97847	0.000540472	1.59287e-05	TRUE
p_SR1_c__o__f__g__	Cluster 2	2.89877	0.000786262	0.00019106	FALSE
g_Pedomicrobium	Cluster 2	2.89712	0.000970182	0	FALSE
g_Desulfosporosinus	Cluster 2	2.8932	0.0345131	0.000853337	TRUE
g_Pseudoalteromonas	Cluster 2	2.85883	0.0444597	0.00109836	FALSE
g_Methylibium	Cluster 2	2.85177	0.000607403	0.000474408	TRUE
g_Brevundimonas	Cluster 2	2.85041	0.00125876	0.0010699	TRUE
g_Comamonas	Cluster 2	2.84336	6.23664e-05	0.000248777	FALSE
f_Actinomycetaceae_g__	Cluster 2	2.79766	0.0190106	1.87035e-05	FALSE
f_Microthrixaceae_g__	Cluster 2	2.78173	1.02895e-06	0	TRUE
g_Carnobacterium	Cluster 2	2.77864	0.00160441	0.000404071	TRUE
g_Thermoactinomyces	Cluster 2	2.72905	0.00519831	0	TRUE
o_Vibrionales_f__g__	Cluster 2	2.71919	0.0190106	0.000124023	FALSE
g_Acetobacterium	Cluster 2	2.70963	0.0181666	0	TRUE
c_Actinobacteria_o__f__g__	Cluster 2	2.66459	0.000202485	1.67783e-05	TRUE
f_Enterococcaceae_g__	Cluster 2	2.47353	0.0065198	0	TRUE
g_[Clostridium]	Cluster 2	2.4686	0.0320281	0	TRUE
g_Dermacoccus	Cluster 2	2.45145	0.00352416	6.17647e-05	FALSE
g_Acanthamoeba	Cluster 2	2.41279	0.000752401	0	FALSE
g_Nitrosotalea	Cluster 2	2.38817	0.0124974	0	FALSE
f_AK1AB1_02E_g__	Cluster 2	2.37227	0.00205105	0	FALSE
f_JdFBGBact_g__	Cluster 2	2.34652	0.00636429	8.55055e-05	TRUE
g_Oceanobacillus	Cluster 2	2.26666	0.0418516	0	TRUE
g_Steroidobacter	Cluster 2	2.23537	0.00519831	0	TRUE
c_TM7-1_o__f__g__	Cluster 2	2.16354	0.00434532	0	TRUE
f_Streptosporangiaceae_g__	Cluster 2	2.10593	0.0418516	0	TRUE
g_Phormidium	Cluster 2	2.07897	0.00230147	0	TRUE
o_Stramenopiles_f__g__	Cluster 3	5.0437	3.32792e-20	0.0175809	TRUE
o_Actinomycetales_f__g__	Cluster 3	4.20109	2.85752e-15	0.00541897	TRUE
g_Acinetobacter	Cluster 3	4.18153	6.85209e-06	0.0134443	TRUE
f_Comamonadaceae_g__	Cluster 3	4.15361	2.53178e-05	0.0301262	TRUE
g_Novosphingobium	Cluster 3	4.03152	2.67036e-14	0.00237642	TRUE
g_Flectobacillus	Cluster 3	3.68614	2.67036e-14	0.00107095	TRUE
g_Polaromonas	Cluster 3	3.66304	4.23359e-08	0.00457906	TRUE
g_Rhodoferax	Cluster 3	3.66104	5.99461e-10	0.00310197	TRUE
f_ACK-M1_g__	Cluster 3	3.63729	4.93823e-15	0.00191333	TRUE
g_Simplicispira	Cluster 3	3.62427	2.25377e-16	0.000256538	TRUE
g_Arcobacter	Cluster 3	3.5681	6.45101e-13	0.00178144	FALSE
f_Procabacteriaceae_g__	Cluster 3	3.52248	1.67545e-12	0.00153838	TRUE
g_Legionella	Cluster 3	3.48683	5.66238e-11	0.000243506	FALSE
g_Giesbergeria	Cluster 3	3.48519	1.11589e-12	0.000405762	TRUE
g_Rickettsiella	Cluster 3	3.47575	1.76361e-13	0.000354387	FALSE
f_Oxalobacteraceae_g__	Cluster 3	3.464	2.65731e-11	0.00205693	TRUE
g_Candidatus Rhodoluna	Cluster 3	3.44916	2.67036e-14	0.000362966	TRUE
g_Sphingobium	Cluster 3	3.42607	0.00128834	0.000997655	TRUE
g_Zoogloea	Cluster 3	3.42325	2.63432e-13	0	FALSE
g_Pedobacter	Cluster 3	3.40286	2.81001e-08	0.00363798	TRUE
o_Sphingomonadales_f__g__	Cluster 3	3.40175	3.35647e-10	0.00173197	TRUE
o_Sphingobacteriales_f__g__	Cluster 3	3.3982	4.51411e-07	0.00566262	TRUE
g_Cellvibrio	Cluster 3	3.3795	9.17333e-11	0.00146659	FALSE
g_Rhodobacter	Cluster 3	3.37091	4.61146e-08	0.00251526	TRUE
o_Clostridiales_f__g__	Cluster 3	3.36713	2.63432e-13	0.000721841	FALSE
o_Bacteroidales_f__g__	Cluster 3	3.35956	2.67036e-14	4.37415e-05	FALSE
g_Rubrivivax	Cluster 3	3.3525	2.29937e-12	0.000373872	TRUE
f_Isosphaeraceae_g__	Cluster 3	3.32661	3.69958e-12	0.000500245	FALSE
f_Chitinophagaceae_g__	Cluster 3	3.3097	3.59232e-07	0.00322667	TRUE
f_Caulobacteraceae_g__	Cluster 3	3.2921	1.04601e-11	0.0011159	FALSE
f_Ellin6075_g__	Cluster 3	3.27241	0.0436657	0.00264545	TRUE
g_Hydrogenophaga	Cluster 3	3.24794	1.25339e-07	0.00161102	TRUE
f_Verrucomicrobiaceae_g__	Cluster 3	3.23904	4.26954e-11	0.000353841	TRUE
f_Microbacteriaceae_g__	Cluster 3	3.23304	4.35471e-11	0.00119817	FALSE
o_Solirubrobacterales_f__g__	Cluster 3	3.22888	3.35672e-14	0.000365498	FALSE
f_Ruminococcaceae_g__	Cluster 3	3.22662	1.4678e-10	6.50475e-05	FALSE
g_Devosia	Cluster 3	3.18923	1.42746e-11	3.95053e-05	FALSE
f_mitochondria_g__	Cluster 3	3.17006	1.16075e-08	0.00186372	FALSE
g_Methylotenera	Cluster 3	3.16824	4.60901e-08	0.00249087	TRUE
g_Hyphomicrobium	Cluster 3	3.16169	1.94732e-08	0.00184532	TRUE
o_Acidimicrobiales_f__g__	Cluster 3	3.1485	3.23673e-07	0.000775959	TRUE
g_Solibacillus	Cluster 3	3.14675	2.12104e-12	0	TRUE
g_Bacillus	Cluster 3	3.13531	0.0291614	0.00166495	FALSE
g_Paludibacter	Cluster 3	3.11327	3.103e-09	9.7443e-05	TRUE
g_Caulobacter	Cluster 3	3.10865	6.32583e-13	3.15931e-05	FALSE
g_Fusobacterium	Cluster 3	3.10452	0.017899	0	FALSE
f_Lachnospiraceae_g__	Cluster 3	3.09958	4.97338e-11	9.41451e-05	TRUE
f_Sphingomonadaceae_g__	Cluster 3	3.09838	4.64562e-06	0.00161039	TRUE
g_Leptotrichia	Cluster 3	3.09718	0.00168731	0	FALSE
g_Polynucleobacter	Cluster 3	3.08815	0.000142313	0.00233595	TRUE
o_Rickettsiales_f__g__	Cluster 3	3.06124	3.89682e-08	0.000596779	TRUE
g_Actinoplanes	Cluster 3	3.04516	2.81025e-12	0.000665117	FALSE
f_Legionellaceae_g__	Cluster 3	3.03743	3.61758e-06	0.000204098	FALSE
g_Planctomyces	Cluster 3	3.03683	3.14779e-07	0.000929432	TRUE
f_Patulibacteraceae_g__	Cluster 3	3.02678	2.12058e-08	0	FALSE
c_SM2F11_o__f__g__	Cluster 3	3.02125	9.8183e-08	0.000791499	TRUE
g_Streptomyces	Cluster 3	3.01596	2.67036e-14	0	FALSE
g_Bdellovibrio	Cluster 3	2.98497	3.86425e-06	0.000213389	TRUE
f_Methylophilaceae_g__	Cluster 3	2.98183	1.2101e-08	0.000687368	FALSE
g_Methanobacterium	Cluster 3	2.95851	7.94016e-09	2.15506e-05	TRUE
o_Legionellales_f__g__	Cluster 3	2.95823	1.33999e-08	0.000102596	TRUE
f_Pirellulaceae_g__	Cluster 3	2.95759	1.58162e-07	0.000580128	TRUE
g_C39	Cluster 3	2.95681	3.09815e-07	0	TRUE
f_Moraxellaceae_g__	Cluster 3	2.94929	1.20502e-05	0.00122476	TRUE
f_OM60_g__	Cluster 3	2.94232	1.28773e-08	0.000862613	TRUE
f_Micromonosporaceae_g__	Cluster 3	2.93501	0.00205105	0.000861642	FALSE
g_Emticicia	Cluster 3	2.93325	4.51411e-07	4.9604e-05	TRUE
o_Myxococcales_f__g__	Cluster 3	2.93278	3.23673e-07	0.000528885	TRUE
f_Xanthomonadaceae_g__	Cluster 3	2.92117	5.23487e-07	0.000394492	TRUE
f_Thiotrichaceae_g__	Cluster 3	2.91854	5.6162e-07	0.000431916	TRUE
g_Zymomonas	Cluster 3	2.90912	1.26191e-06	0.000788652	TRUE
c_Alphaproteobacteria_o__f__g__	Cluster 3	2.90711	1.60684e-05	0.00158097	TRUE
f_Coxiellaceae_g__	Cluster 3	2.90219	1.52779e-06	8.8858e-05	FALSE
g_Aquirestis	Cluster 3	2.89856	3.45629e-13	0	FALSE
g_Candidatus Xiphinematobacter	Cluster 3	2.8909	1.07253e-08	0.000165488	TRUE
g_Clavibacter	Cluster 3	2.89051	6.65978e-08	0.000677263	TRUE
g_Opitutus	Cluster 3	2.8681	3.64355e-08	0.000102412	FALSE
g_Ruminococcus	Cluster 3	2.85811	4.02521e-11	0	FALSE
g_Bacteroides	Cluster 3	2.85746	8.92993e-10	0.000828687	TRUE
g_Sphingopyxis	Cluster 3	2.85107	1.89197e-05	0.000833417	TRUE
c_SC3_o__f__g__	Cluster 3	2.8499	5.35764e-05	0.000244812	TRUE
g_Dechloromonas	Cluster 3	2.84685	5.58265e-05	0.00029466	TRUE
g_Rhodoplanes	Cluster 3	2.82447	3.73491e-05	0.000573299	FALSE
g_Arthrobacter	Cluster 3	2.8239	1.04774e-05	0.00104774	FALSE
g_Arenimonas	Cluster 3	2.82041	2.90985e-09	5.15278e-05	TRUE
g_Bifidobacterium	Cluster 3	2.81503	1.75341e-08	0.00050335	FALSE
g_Blautia	Cluster 3	2.80554	0.00702213	0.000779234	TRUE
g_Agrobacterium	Cluster 3	2.80088	2.21953e-05	0.000696325	TRUE
f_Carnobacteriaceae_g__	Cluster 3	2.79951	7.31976e-07	0.000245713	FALSE
g_Frigoribacterium	Cluster 3	2.79484	9.66215e-11	0	TRUE
o_[Saprospirales]_f__g__	Cluster 3	2.79274	2.08812e-05	0.000136931	TRUE
g_Roseburia	Cluster 3	2.78323	1.759e-08	3.30044e-05	FALSE
o_Methylophilales_f__g__	Cluster 3	2.77829	1.38876e-07	0	TRUE
g_Alkanindiges	Cluster 3	2.77014	1.759e-08	0.000199411	TRUE
g_Aquabacterium	Cluster 3	2.76841	0.0418516	0.00011357	FALSE
f_Gaiellaceae_g__	Cluster 3	2.76795	2.02981e-07	0.000254093	TRUE
g_Mycoplana	Cluster 3	2.7641	2.84218e-06	0.000257985	TRUE
c_Betaproteobacteria_o__f__g__	Cluster 3	2.75568	5.07453e-05	0.000722188	TRUE
g_Erythromicrobium	Cluster 3	2.75079	1.05697e-05	0.000879365	TRUE
g_Synechococcus	Cluster 3	2.74824	4.4294e-06	3.28066e-05	TRUE
f_C111_g__	Cluster 3	2.74482	3.85892e-08	0.00030333	TRUE
g_Mogibacterium	Cluster 3	2.74095	0.000104974	0	FALSE
o_YS2_f__g__	Cluster 3	2.73792	0.000111189	0	TRUE
f_Planococcaceae_g__	Cluster 3	2.73545	2.31699e-05	2.23414e-05	FALSE
g_Cytophaga	Cluster 3	2.73268	0.00485805	0.000307001	TRUE
f_Sphingobacteriaceae_g__	Cluster 3	2.72942	1.35871e-05	0.000509724	TRUE
g_Tolumonas	Cluster 3	2.72643	2.99965e-08	0	FALSE
g_Variovorax	Cluster 3	2.72298	0.00564334	0.000365805	TRUE
g_Thermomonas	Cluster 3	2.71189	0.0011208	2.57733e-05	FALSE
g_Gemmiger	Cluster 3	2.71088	1.50524e-06	0	FALSE
f_Sinobacteraceae_g__	Cluster 3	2.70457	0.000361443	0.000376432	TRUE
f_Acetobacteraceae_g__	Cluster 3	2.70275	4.18599e-07	0	TRUE
f_Rhodospirillaceae_g__	Cluster 3	2.69487	0.00348093	5.67585e-05	TRUE
g_Butyrivibrio	Cluster 3	2.6898	3.86425e-06	0	FALSE
f_Saprospiraceae_g__	Cluster 3	2.68299	2.90819e-05	0.000595254	TRUE
o_iii1-15_f__g__	Cluster 3	2.68214	0.00174084	5.82781e-05	TRUE
g_Aquicella	Cluster 3	2.67962	1.15202e-05	0	TRUE
f_Kineosporiaceae_g__	Cluster 3	2.6759	0.000129047	0	FALSE
g_Phenylobacterium	Cluster 3	2.67485	0.000694361	6.03551e-05	TRUE
g_Herminiimonas	Cluster 3	2.67256	2.89885e-05	0	TRUE
c_Gammaproteobacteria_o__f__g__	Cluster 3	2.6696	0.00036389	0.000106782	TRUE
g_Aquaspirillum	Cluster 3	2.66096	0.00376487	0.000415762	TRUE
g_Megamonas	Cluster 3	2.64628	0.009688	0.000351888	TRUE
o_CCU21_f__g__	Cluster 3	2.62568	3.60552e-08	0	FALSE
g_Treponema	Cluster 3	2.62396	4.18599e-07	0	TRUE
g_Sulfuricurvum	Cluster 3	2.6204	3.45107e-05	4.38081e-05	TRUE
f_[Mogibacteriaceae]_g__	Cluster 3	2.61628	1.26144e-05	0	TRUE
g_Paenibacillus	Cluster 3	2.59543	0.0320281	0.000132452	TRUE
f_Nocardioidaceae_g__	Cluster 3	2.58547	0.000165153	0.00010743	FALSE
o_Burkholderiales_f__g__	Cluster 3	2.57829	0.000752401	8.49882e-05	TRUE
o_Fusobacteriales_f__g__	Cluster 3	2.57664	0.00266397	0.000291549	FALSE
f_Rhizobiaceae_g__	Cluster 3	2.57581	2.92087e-05	0.000408705	TRUE
f_RB40_g__	Cluster 3	2.56815	4.4294e-06	0.000209933	TRUE
g_Saprolegnia	Cluster 3	2.56717	0.00579698	0	TRUE
f_Streptomycetaceae_g__	Cluster 3	2.56396	2.89885e-05	0	FALSE
g_Bosea	Cluster 3	2.56186	0.0040867	9.92387e-05	TRUE
f_Opitutaceae_g__	Cluster 3	2.55437	0.000107412	0	FALSE
g_Curvibacter	Cluster 3	2.55271	1.90471e-06	0.000128693	TRUE
g_Nocardioides	Cluster 3	2.55102	0.000268848	6.53967e-06	TRUE
g_[Prevotella]	Cluster 3	2.54672	0.0414546	0	TRUE
o_Ellin329_f__g__	Cluster 3	2.54126	4.1737e-05	0.000171584	FALSE
f_Aerococcaceae_g__	Cluster 3	2.53109	4.4294e-06	0	TRUE
g_Phytophthora	Cluster 3	2.52983	0.00486197	0	TRUE
f_auto67_4W_g__	Cluster 3	2.52066	0.0181666	4.64458e-05	TRUE
g_Dorea	Cluster 3	2.5151	0.000253514	2.67222e-05	FALSE
g_Arsenicicoccus	Cluster 3	2.51481	0.0452103	1.95796e-05	TRUE
g_Cellulomonas	Cluster 3	2.50918	0.00336476	5.56702e-05	TRUE
f_Bacteroidaceae_g__	Cluster 3	2.50904	0.00053252	0	TRUE
g_Symbiobacterium	Cluster 3	2.50904	0.0404451	0	TRUE
g_Aeromicrobium	Cluster 3	2.49944	0.00127183	0	FALSE
f_Rhodocyclaceae_g__	Cluster 3	2.49474	2.12224e-05	0.000109451	TRUE
g_Uliginosibacterium	Cluster 3	2.49268	0.0435357	0.000239596	FALSE
o_Ellin6067_f__g__	Cluster 3	2.48854	0.00182812	0.000253889	FALSE
g_Dyadobacter	Cluster 3	2.48048	2.31699e-05	6.02362e-05	FALSE
p_WPS-2_c__o__f__g__	Cluster 3	2.47288	0.000607403	0.00014345	TRUE
o_Elusimicrobiales_f__g__	Cluster 3	2.4706	0.000607403	0	TRUE
f_Haliangiaceae_g__	Cluster 3	2.46986	0.00174084	0.000112703	TRUE
g_Xanthobacter	Cluster 3	2.46878	0.00571715	0.000128686	TRUE
g_Coprococcus	Cluster 3	2.46132	0.000721675	0	TRUE
o_MND1_f__g__	Cluster 3	2.46079	0.000259446	0	TRUE
g_Mycobacterium	Cluster 3	2.4591	0.00205105	0.000247849	TRUE
c_OPB56_o__f__g__	Cluster 3	2.45524	0.000822769	0.000181607	TRUE
g_[Ruminococcus]	Cluster 3	2.44469	0.00830031	9.97691e-05	TRUE
g_Pseudanabaena	Cluster 3	2.43692	0.000540472	0	TRUE
c_OP11-3_o__f__g__	Cluster 3	2.43619	0.00207618	0.000295541	TRUE
g_Yonghaparkia	Cluster 3	2.43213	0.00207417	0	TRUE
g_Mucilaginibacter	Cluster 3	2.43112	0.0044441	0	TRUE
f_Methylococcaceae_g__	Cluster 3	2.42696	0.000188635	6.16952e-06	FALSE
f_0319-6G20_g__	Cluster 3	2.42522	0.00205105	0.000144396	TRUE
g_Kineosporia	Cluster 3	2.42483	4.1737e-05	0.000101448	FALSE
f_Hyphomonadaceae_g__	Cluster 3	2.42432	0.00126718	1.60736e-05	TRUE
g_Sulfurospirillum	Cluster 3	2.42324	0.00579698	0	TRUE
g_Terriglobus	Cluster 3	2.42319	0.000540472	0	TRUE
f_Sporichthyaceae_g__	Cluster 3	2.42007	0.0263257	1.05888e-05	TRUE
o_FAC88_f__g__	Cluster 3	2.41992	0.00571715	0.000112723	TRUE
g_Planktoluna	Cluster 3	2.41892	1.06014e-05	0	TRUE
g_Asticcacaulis	Cluster 3	2.41276	0.000319296	0	TRUE
g_Wautersiella	Cluster 3	2.40409	0.0436859	3.20071e-06	TRUE
g_Gemmatimonas	Cluster 3	2.40232	0.0153371	0	TRUE
g_Cyanobacterium	Cluster 3	2.39032	5.09314e-05	0	TRUE
f_Erysipelotrichaceae_g__	Cluster 3	2.38555	4.4294e-06	0	TRUE
g_Nitrosopumilus	Cluster 3	2.38402	0.000571237	0	TRUE
f_Phyllobacteriaceae_g__	Cluster 3	2.38361	0.0208183	7.3498e-05	TRUE
g_Leptothrix	Cluster 3	2.38322	0.0294231	0.000174521	TRUE
g_Facklamia	Cluster 3	2.37989	0.000115086	0	TRUE
g_Sporosarcina	Cluster 3	2.37507	4.50341e-05	0	TRUE
f_Ruminococcaceae_g_Clostridium	Cluster 3	2.36585	0.0468157	0.000116028	TRUE
g_Candidatus Methanoregula	Cluster 3	2.3613	3.27355e-05	0	FALSE
c_Chloroplast_o__f__g__	Cluster 3	2.34962	0.00519831	0	TRUE
g_Micromonospora	Cluster 3	2.33997	0.0127681	6.67956e-05	TRUE
g_Methanobrevibacter	Cluster 3	2.32324	0.0021323	0	TRUE
g_Spirochaeta	Cluster 3	2.30936	3.56624e-05	0	FALSE
f_211ds20_g__	Cluster 3	2.30722	5.18925e-06	0	TRUE
f_Coriobacteriaceae_g__	Cluster 3	2.30286	0.0285292	8.01386e-05	TRUE
f_Dolo_23_g__	Cluster 3	2.30248	0.000540472	1.90533e-05	TRUE
o_Haptophyceae_f__g__	Cluster 3	2.30118	0.000571237	0	TRUE
o_OPB54_f__g__	Cluster 3	2.30056	0.0414546	0	TRUE
o_JG30-KF-CM45_f__g__	Cluster 3	2.30052	0.0177112	2.88607e-05	TRUE
f_Rhodobacteraceae_g__	Cluster 3	2.29495	2.89178e-07	0	TRUE
f_Veillonellaceae_g__	Cluster 3	2.29418	0.000540472	0	TRUE
c_OPB41_o__f__g__	Cluster 3	2.29226	0.0414546	0	TRUE
f_SB-1_g__	Cluster 3	2.27646	0.0021323	0	TRUE
g_Runella	Cluster 3	2.2743	0.000607403	4.22701e-05	TRUE
f_Piscirickettsiaceae_g__	Cluster 3	2.26624	0.000540472	8.84261e-06	TRUE
g_Phycicoccus	Cluster 3	2.26538	0.0452103	9.50216e-06	TRUE
f_Nakamurellaceae_g__	Cluster 3	2.26443	0.0256106	0.000117746	TRUE
g_Collinsella	Cluster 3	2.26371	4.37226e-05	0	TRUE
g_Rhodoblastus	Cluster 3	2.25857	0.000540472	0	TRUE
g_Aeromonas	Cluster 3	2.2577	0.000551732	0	TRUE
g_Perlucidibaca	Cluster 3	2.2506	0.000540472	0	TRUE
p_Chloroflexi_c__o__f__g__	Cluster 3	2.25012	0.000540472	0	TRUE
g_Sutterella	Cluster 3	2.24668	0.0418516	0	TRUE
g_Propionivibrio	Cluster 3	2.23196	0.000128338	0	TRUE
c_PBS-25_o__f__g__	Cluster 3	2.22243	4.50341e-05	0	TRUE
g_Patulibacter	Cluster 3	2.22141	0.000540472	0	TRUE
g_Candidatus Portiera	Cluster 3	2.21771	0.000540472	0	TRUE
g_Akkermansia	Cluster 3	2.20159	0.00579698	0	TRUE
g_Brachybacterium	Cluster 3	2.19691	0.00455991	0	TRUE
c_BD4-9_o__f__g__	Cluster 3	2.19464	5.35764e-05	0	TRUE
o_RF39_f__g__	Cluster 3	2.19244	0.00178915	5.51146e-05	TRUE
g_Lachnoanaerobaculum	Cluster 3	2.17081	0.0418516	0	TRUE
g_Proteiniclasticum	Cluster 3	2.16902	0.000540472	0	TRUE
g_Anaerospora	Cluster 3	2.16794	0.0418516	0	TRUE
o_EW055_f__g__	Cluster 3	2.16565	0.0169081	1.77716e-05	FALSE
g_Cryptosporangium	Cluster 3	2.14893	2.89178e-07	0	TRUE
f_RFP12_g__	Cluster 3	2.14195	0.00347363	2.06717e-05	FALSE
g_Alcaligenes	Cluster 3	2.13452	0.00467221	0	TRUE
g_Spirosoma	Cluster 3	2.13129	0.00139626	1.70588e-05	FALSE
g_Trichococcus	Cluster 3	2.12822	0.00519831	0	TRUE
g_Hyphomonas	Cluster 3	2.122	0.000607403	5.89804e-05	TRUE
o_Cytophagales_f__g__	Cluster 3	2.11947	0.00348093	6.09242e-06	TRUE
g_Petrobacter	Cluster 3	2.11758	0.0418516	0	TRUE
g_Jeotgalicoccus	Cluster 3	2.11514	0.0306527	8.66232e-05	TRUE
g_Shinella	Cluster 3	2.11085	0.00579698	0	TRUE
g_Paulinella	Cluster 3	2.08369	0.0414546	0	TRUE
g_5-7N15	Cluster 3	2.0825	0.00204457	0	TRUE
g_Dok59	Cluster 3	2.05901	0.0418516	0	TRUE
f_Rikenellaceae_g__	Cluster 3	2.0534	0.00354908	0	TRUE
g_Thiothrix	Cluster 3	2.05227	0.00519831	0	TRUE
g_Geothrix	Cluster 3	2.03734	0.0414546	0	TRUE
g_Sulfurimonas	Cluster 3	2.02707	0.000571237	0	TRUE
f_[Bryobacteraceae]_g__	Cluster 3	2.01512	0.00505754	8.54288e-06	TRUE
c_SBRH58_o__f__g__	Cluster 3	2.00307	0.0418516	0	TRUE
g_Fusibacter	Cluster 3	2.00106	0.0418516	0	TRUE

## Sheet: Supplemental Table S7
Supplemental Table S7. Gini indices for taxa when survival for MPE-Lung at 33.6 months is modeled using a random forest classifier for different percentages of total taxa
	Gini Index
Taxa	1%	5%	10%	20%	50%	75%	100%	Potential Contaminant	Enriched group from classifier		Taxa with Gini values (%)	Number of taxa	AUC
g_Methylobacterium	1	1	1	1	1	1	1	FALSE	Alive		1	3	0.65
o_Stramenopiles_f__g__	0.914838	0.914838	0.914838	0.914838	0.914838	0.914838	0.914838	TRUE	Alive		5	16	0.62
g_Deinococcus	0.912015	0.912015	0.912015	0.912015	0.912015	0.912015	0.912015	FALSE	Alive		10	32	0.66
g_Sphingomonas	NA	0.888666	0.888666	0.888666	0.888666	0.888666	0.888666	TRUE	Alive		20	65	0.66
g_Janthinobacterium	NA	0.849917	0.849917	0.849917	0.849917	0.849917	0.849917	TRUE	Deceased		50	162	0.61
g_Corynebacterium	NA	0.799558	0.799558	0.799558	0.799558	0.799558	0.799558	TRUE	Deceased		75	242	0.59
g_Rhodococcus	NA	0.762081	0.762081	0.762081	0.762081	0.762081	0.762081	TRUE	Alive		100	343	0.6
f_Comamonadaceae_g__	NA	0.73792	0.73792	0.73792	0.73792	0.73792	0.73792	TRUE	Deceased
o_Actinomycetales_f__g__	NA	0.717976	0.717976	0.717976	0.717976	0.717976	0.717976	TRUE	Deceased
g_Enterococcus	NA	0.699233	0.699233	0.699233	0.699233	0.699233	0.699233	FALSE	Deceased
f_Enterobacteriaceae_g__	NA	0.695362	0.695362	0.695362	0.695362	0.695362	0.695362	TRUE	Alive
g_Salinivibrio	NA	0.688708	0.688708	0.688708	0.688708	0.688708	0.688708	FALSE	Deceased
g_Streptococcus	NA	0.667745	0.667745	0.667745	0.667745	0.667745	0.667745	FALSE	Deceased
f_Methylobacteriaceae_g__	NA	0.636446	0.636446	0.636446	0.636446	0.636446	0.636446	FALSE	Deceased
g_Rhodobacter	NA	0.574769	0.574769	0.574769	0.574769	0.574769	0.574769	TRUE	Alive
g_Cellvibrio	NA	0.574725	0.574725	0.574725	0.574725	0.574725	0.574725	FALSE	Deceased
f_Vibrionaceae_g_Vibrio	NA	NA	0.568931	0.568931	0.568931	0.568931	0.568931	TRUE	Deceased
g_Flavobacterium	NA	NA	0.526112	0.526112	0.526112	0.526112	0.526112	TRUE	Alive
o_Lactobacillales_f__g__	NA	NA	0.521785	0.521785	0.521785	0.521785	0.521785	FALSE	Deceased
g_Uruburuella	NA	NA	0.518964	0.518964	0.518964	0.518964	0.518964	FALSE	Deceased
g_Pseudomonas	NA	NA	0.496287	0.496287	0.496287	0.496287	0.496287	TRUE	Alive
g_Alicyclobacillus	NA	NA	0.485146	0.485146	0.485146	0.485146	0.485146	FALSE	Alive
g_Acinetobacter	NA	NA	0.482444	0.482444	0.482444	0.482444	0.482444	TRUE	Deceased
g_Bifidobacterium	NA	NA	0.465852	0.465852	0.465852	0.465852	0.465852	FALSE	Deceased
g_Hymenobacter	NA	NA	0.46234	0.46234	0.46234	0.46234	0.46234	TRUE	Alive
g_Prevotella	NA	NA	0.447506	0.447506	0.447506	0.447506	0.447506	FALSE	Alive
g_Arcobacter	NA	NA	0.433998	0.433998	0.433998	0.433998	0.433998	FALSE	Alive
g_Fluviicola	NA	NA	0.43364	0.43364	0.43364	0.43364	0.43364	TRUE	Alive
f_Methylophilaceae_g__	NA	NA	0.382195	0.382195	0.382195	0.382195	0.382195	FALSE	Alive
g_Actinomyces	NA	NA	0.381073	0.381073	0.381073	0.381073	0.381073	FALSE	Deceased
o_Sphingobacteriales_f__g__	NA	NA	0.376582	0.376582	0.376582	0.376582	0.376582	TRUE	Deceased
g_Blattabacterium	NA	NA	0.374449	0.374449	0.374449	0.374449	0.374449	FALSE	Alive
g_Acidovorax	NA	NA	NA	0.367698	0.367698	0.367698	0.367698	TRUE	Alive
o_Cryptophyta_f__g__	NA	NA	NA	0.367649	0.367649	0.367649	0.367649	TRUE	Alive
g_Polynucleobacter	NA	NA	NA	0.359634	0.359634	0.359634	0.359634	TRUE	Alive
g_Pseudoalteromonas	NA	NA	NA	0.359515	0.359515	0.359515	0.359515	FALSE	Alive
g_Cloacibacterium	NA	NA	NA	0.35755	0.35755	0.35755	0.35755	FALSE	Deceased
f_Neisseriaceae_g__	NA	NA	NA	0.352935	0.352935	0.352935	0.352935	FALSE	Alive
f_Cytophagaceae_g__	NA	NA	NA	0.348168	0.348168	0.348168	0.348168	TRUE	Alive
g_Shewanella	NA	NA	NA	0.338363	0.338363	0.338363	0.338363	TRUE	Alive
c_SM2F11_o__f__g__	NA	NA	NA	0.336069	0.336069	0.336069	0.336069	TRUE	Alive
g_Brevundimonas	NA	NA	NA	0.335819	0.335819	0.335819	0.335819	TRUE	Alive
f_Peptostreptococcaceae_g__	NA	NA	NA	0.320859	0.320859	0.320859	0.320859	TRUE	Deceased
g_Candidatus Rhodoluna	NA	NA	NA	0.311335	0.311335	0.311335	0.311335	TRUE	Deceased
g_Staphylococcus	NA	NA	NA	0.307274	0.307274	0.307274	0.307274	FALSE	Deceased
g_Herbaspirillum	NA	NA	NA	0.303063	0.303063	0.303063	0.303063	TRUE	Alive
g_Anaerococcus	NA	NA	NA	0.300423	0.300423	0.300423	0.300423	TRUE	Deceased
g_Halomonas	NA	NA	NA	0.280245	0.280245	0.280245	0.280245	FALSE	Deceased
f_Oxalobacteraceae_g__	NA	NA	NA	0.271474	0.271474	0.271474	0.271474	TRUE	Deceased
f_Verrucomicrobiaceae_g__	NA	NA	NA	0.268192	0.268192	0.268192	0.268192	TRUE	Alive
c_Alphaproteobacteria_o__f__g__	NA	NA	NA	0.266396	0.266396	0.266396	0.266396	TRUE	Alive
o_Bacillales_f__g__	NA	NA	NA	0.26466	0.26466	0.26466	0.26466	FALSE	Alive
g_Prosthecobacter	NA	NA	NA	0.264552	0.264552	0.264552	0.264552	TRUE	Deceased
f_Pseudomonadaceae_g__	NA	NA	NA	0.263931	0.263931	0.263931	0.263931	TRUE	Alive
g_Clavibacter	NA	NA	NA	0.261036	0.261036	0.261036	0.261036	TRUE	Alive
g_Polaromonas	NA	NA	NA	0.259719	0.259719	0.259719	0.259719	TRUE	Alive
g_Chryseobacterium	NA	NA	NA	0.257565	0.257565	0.257565	0.257565	TRUE	Alive
p_SR1_c__o__f__g__	NA	NA	NA	0.254879	0.254879	0.254879	0.254879	FALSE	Deceased
g_Bdellovibrio	NA	NA	NA	0.243674	0.243674	0.243674	0.243674	TRUE	Deceased
o_Streptophyta_f__g__	NA	NA	NA	0.239268	0.239268	0.239268	0.239268	TRUE	Alive
f_ACK-M1_g__	NA	NA	NA	0.237323	0.237323	0.237323	0.237323	TRUE	Alive
o_Vibrionales_f__g__	NA	NA	NA	0.23579	0.23579	0.23579	0.23579	FALSE	Deceased
g_Flectobacillus	NA	NA	NA	0.234012	0.234012	0.234012	0.234012	TRUE	Alive
c_SJA-4_o__f__g__	NA	NA	NA	0.229965	0.229965	0.229965	0.229965	TRUE	Alive
g_Arthrobacter	NA	NA	NA	0.229606	0.229606	0.229606	0.229606	FALSE	Alive
o_Rhizobiales_f__g__	NA	NA	NA	NA	0.227832	0.227832	0.227832	TRUE	Alive
f_Microbacteriaceae_g__	NA	NA	NA	NA	0.226716	0.226716	0.226716	FALSE	Deceased
g_Bradyrhizobium	NA	NA	NA	NA	0.225329	0.225329	0.225329	TRUE	Alive
g_Limnohabitans	NA	NA	NA	NA	0.224928	0.224928	0.224928	TRUE	Deceased
c_Acidobacteria-6_o__f__g__	NA	NA	NA	NA	0.223732	0.223732	0.223732	TRUE	Deceased
f_Thiotrichaceae_g__	NA	NA	NA	NA	0.222263	0.222263	0.222263	TRUE	Alive
f_C111_g__	NA	NA	NA	NA	0.222231	0.222231	0.222231	TRUE	Alive
f_Procabacteriaceae_g__	NA	NA	NA	NA	0.221451	0.221451	0.221451	TRUE	Deceased
g_Alishewanella	NA	NA	NA	NA	0.217202	0.217202	0.217202	TRUE	Alive
g_Leucobacter	NA	NA	NA	NA	0.214859	0.214859	0.214859	FALSE	Deceased
g_Acholeplasma	NA	NA	NA	NA	0.21125	0.21125	0.21125	TRUE	Alive
g_Hydrogenophaga	NA	NA	NA	NA	0.210724	0.210724	0.210724	TRUE	Deceased
f_Nakamurellaceae_g__	NA	NA	NA	NA	0.20979	0.20979	0.20979	TRUE	Alive
f_Clostridiaceae_g_Clostridium	NA	NA	NA	NA	0.20868	0.20868	0.20868	TRUE	Alive
g_Methylotenera	NA	NA	NA	NA	0.208667	0.208667	0.208667	TRUE	Alive
o_Acidimicrobiales_f__g__	NA	NA	NA	NA	0.208595	0.208595	0.208595	TRUE	Deceased
f_Sphingomonadaceae_g__	NA	NA	NA	NA	0.2077	0.2077	0.2077	TRUE	Deceased
g_Pedobacter	NA	NA	NA	NA	0.2076	0.2076	0.2076	TRUE	Alive
g_Luteolibacter	NA	NA	NA	NA	0.201895	0.201895	0.201895	TRUE	Deceased
f_Bacillaceae_g__	NA	NA	NA	NA	0.200329	0.200329	0.200329	TRUE	Deceased
g_Methanobacterium	NA	NA	NA	NA	0.198487	0.198487	0.198487	TRUE	Alive
g_Hyphomicrobium	NA	NA	NA	NA	0.19814	0.19814	0.19814	TRUE	Alive
o_Fusobacteriales_f__g__	NA	NA	NA	NA	0.19759	0.19759	0.19759	FALSE	Deceased
g_Alloiococcus	NA	NA	NA	NA	0.196654	0.196654	0.196654	TRUE	Deceased
o_Clostridiales_f__g__	NA	NA	NA	NA	0.195128	0.195128	0.195128	FALSE	Alive
g_Carnobacterium	NA	NA	NA	NA	0.194484	0.194484	0.194484	TRUE	Alive
g_Massilia	NA	NA	NA	NA	0.19228	0.19228	0.19228	TRUE	Deceased
f_Xanthomonadaceae_g__	NA	NA	NA	NA	0.189758	0.189758	0.189758	TRUE	Deceased
c_ABY1_o__f__g__	NA	NA	NA	NA	0.18463	0.18463	0.18463	FALSE	Deceased
f_RFP12_g__	NA	NA	NA	NA	0.180892	0.180892	0.180892	FALSE	Alive
f_Saprospiraceae_g__	NA	NA	NA	NA	0.18065	0.18065	0.18065	TRUE	Deceased
g_Candidatus Aquiluna	NA	NA	NA	NA	0.177475	0.177475	0.177475	TRUE	Alive
g_Megamonas	NA	NA	NA	NA	0.176667	0.176667	0.176667	TRUE	Deceased
g_Acanthamoeba	NA	NA	NA	NA	0.169046	0.169046	0.169046	FALSE	Deceased
g_Rheinheimera	NA	NA	NA	NA	0.168813	0.168813	0.168813	TRUE	Deceased
g_Novosphingobium	NA	NA	NA	NA	0.167934	0.167934	0.167934	TRUE	Alive
g_Dietzia	NA	NA	NA	NA	0.160601	0.160601	0.160601	FALSE	Alive
f_Gaiellaceae_g__	NA	NA	NA	NA	0.159586	0.159586	0.159586	TRUE	Alive
g_Veillonella	NA	NA	NA	NA	0.158454	0.158454	0.158454	FALSE	Deceased
g_Legionella	NA	NA	NA	NA	0.156746	0.156746	0.156746	FALSE	Deceased
o_YLA114_f__g__	NA	NA	NA	NA	0.156564	0.156564	0.156564	TRUE	Alive
f_Chitinophagaceae_g__	NA	NA	NA	NA	0.156408	0.156408	0.156408	TRUE	Deceased
o_Sphingomonadales_f__g__	NA	NA	NA	NA	0.15219	0.15219	0.15219	TRUE	Alive
g_Acetobacterium	NA	NA	NA	NA	0.152149	0.152149	0.152149	TRUE	Deceased
g_Pedomicrobium	NA	NA	NA	NA	0.150988	0.150988	0.150988	FALSE	Deceased
g_Lactobacillus	NA	NA	NA	NA	0.150868	0.150868	0.150868	TRUE	Deceased
g_Pelosinus	NA	NA	NA	NA	0.150402	0.150402	0.150402	TRUE	Alive
g_Paenisporosarcina	NA	NA	NA	NA	0.149177	0.149177	0.149177	TRUE	Alive
g_Blautia	NA	NA	NA	NA	0.148783	0.148783	0.148783	TRUE	Alive
o_MLE1-12_f__g__	NA	NA	NA	NA	0.147103	0.147103	0.147103	TRUE	Deceased
f_Actinomycetaceae_g__	NA	NA	NA	NA	0.143182	0.143182	0.143182	FALSE	Deceased
g_Micrococcus	NA	NA	NA	NA	0.142666	0.142666	0.142666	TRUE	Alive
f_Planococcaceae_g__	NA	NA	NA	NA	0.142513	0.142513	0.142513	FALSE	Alive
f_Caulobacteraceae_g__	NA	NA	NA	NA	0.142222	0.142222	0.142222	FALSE	Deceased
g_Stenotrophomonas	NA	NA	NA	NA	0.140184	0.140184	0.140184	TRUE	Deceased
f_Ellin6075_g__	NA	NA	NA	NA	0.139479	0.139479	0.139479	TRUE	Alive
f_Nocardioidaceae_g__	NA	NA	NA	NA	0.13939	0.13939	0.13939	FALSE	Alive
g_Giesbergeria	NA	NA	NA	NA	0.138437	0.138437	0.138437	TRUE	Deceased
g_Rhodoferax	NA	NA	NA	NA	0.137761	0.137761	0.137761	TRUE	Deceased
c_Betaproteobacteria_o__f__g__	NA	NA	NA	NA	0.136835	0.136835	0.136835	TRUE	Alive
g_Enhydrobacter	NA	NA	NA	NA	0.134724	0.134724	0.134724	TRUE	Deceased
g_Peptoniphilus	NA	NA	NA	NA	0.132312	0.132312	0.132312	TRUE	Deceased
f_Aeromonadaceae_g__	NA	NA	NA	NA	0.131872	0.131872	0.131872	TRUE	Deceased
f_Geodermatophilaceae_g__	NA	NA	NA	NA	0.130894	0.130894	0.130894	TRUE	Alive
g_Gemmata	NA	NA	NA	NA	0.13054	0.13054	0.13054	TRUE	Deceased
g_Rudanella	NA	NA	NA	NA	0.126282	0.126282	0.126282	FALSE	Alive
g_Sediminibacterium	NA	NA	NA	NA	0.126255	0.126255	0.126255	TRUE	Deceased
g_Psychrobacter	NA	NA	NA	NA	0.125209	0.125209	0.125209	FALSE	Alive
g_Citrobacter	NA	NA	NA	NA	0.123993	0.123993	0.123993	FALSE	Alive
g_Actinobaculum	NA	NA	NA	NA	0.121546	0.121546	0.121546	TRUE	Deceased
g_Rhizobium	NA	NA	NA	NA	0.121301	0.121301	0.121301	FALSE	Alive
g_Leptotrichia	NA	NA	NA	NA	0.121297	0.121297	0.121297	FALSE	Alive
g_Verrucomicrobium	NA	NA	NA	NA	0.12058	0.12058	0.12058	FALSE	Deceased
g_Tepidimonas	NA	NA	NA	NA	0.119895	0.119895	0.119895	FALSE	Deceased
f_Bacteriovoracaceae_g__	NA	NA	NA	NA	0.119682	0.119682	0.119682	TRUE	Deceased
g_Rhodoplanes	NA	NA	NA	NA	0.118746	0.118746	0.118746	FALSE	Deceased
f_JdFBGBact_g__	NA	NA	NA	NA	0.117652	0.117652	0.117652	TRUE	Alive
g_Pelomonas	NA	NA	NA	NA	0.116031	0.116031	0.116031	TRUE	Alive
o_Myxococcales_f__g__	NA	NA	NA	NA	0.115847	0.115847	0.115847	TRUE	Alive
c_BD1-5_o__f__g__	NA	NA	NA	NA	0.114885	0.114885	0.114885	TRUE	Deceased
g_Neisseria	NA	NA	NA	NA	0.113384	0.113384	0.113384	TRUE	Deceased
f_Ruminococcaceae_g__	NA	NA	NA	NA	0.113335	0.113335	0.113335	FALSE	Alive
o_S1198_f__g__	NA	NA	NA	NA	0.111406	0.111406	0.111406	TRUE	Deceased
f_Cryomorphaceae_g__	NA	NA	NA	NA	0.11129	0.11129	0.11129	TRUE	Deceased
g_Opitutus	NA	NA	NA	NA	0.110522	0.110522	0.110522	FALSE	Deceased
f_Opitutaceae_g__	NA	NA	NA	NA	0.10876	0.10876	0.10876	FALSE	Deceased
g_Porphyromonas	NA	NA	NA	NA	0.108248	0.108248	0.108248	TRUE	Deceased
f_Rikenellaceae_g__	NA	NA	NA	NA	0.108184	0.108184	0.108184	TRUE	Alive
c_ZB2_o__f__g__	NA	NA	NA	NA	0.108085	0.108085	0.108085	FALSE	Alive
f_RB40_g__	NA	NA	NA	NA	0.107637	0.107637	0.107637	TRUE	Alive
f_EB1017_g__	NA	NA	NA	NA	0.106987	0.106987	0.106987	TRUE	Deceased
c_SC3_o__f__g__	NA	NA	NA	NA	0.105813	0.105813	0.105813	TRUE	Deceased
g_Solibacillus	NA	NA	NA	NA	0.105374	0.105374	0.105374	TRUE	Alive
g_Comamonas	NA	NA	NA	NA	0.105241	0.105241	0.105241	FALSE	Deceased
f_mitochondria_g__	NA	NA	NA	NA	0.104185	0.104185	0.104185	FALSE	Alive
g_Luteimonas	NA	NA	NA	NA	0.103501	0.103501	0.103501	TRUE	Deceased
g_Finegoldia	NA	NA	NA	NA	0.103364	0.103364	0.103364	TRUE	Deceased
g_Rubrivivax	NA	NA	NA	NA	NA	0.102945	0.102945	TRUE	Alive
g_Inhella	NA	NA	NA	NA	NA	0.102429	0.102429	TRUE	Deceased
f_Piscirickettsiaceae_g__	NA	NA	NA	NA	NA	0.10209	0.10209	TRUE	Alive
o_Rickettsiales_f__g__	NA	NA	NA	NA	NA	0.10209	0.10209	TRUE	Deceased
f_auto67_4W_g__	NA	NA	NA	NA	NA	0.102021	0.102021	TRUE	Deceased
g_Phenylobacterium	NA	NA	NA	NA	NA	0.10026	0.10026	TRUE	Alive
g_Bacillus	NA	NA	NA	NA	NA	0.0996787	0.0996787	FALSE	Deceased
o_Solirubrobacterales_f__g__	NA	NA	NA	NA	NA	0.0987402	0.0987402	FALSE	Deceased
f_Armatimonadaceae_g__	NA	NA	NA	NA	NA	0.0985452	0.0985452	TRUE	Alive
o_Legionellales_f__g__	NA	NA	NA	NA	NA	0.0985023	0.0985023	TRUE	Deceased
f_[Tissierellaceae]_g__	NA	NA	NA	NA	NA	0.0983013	0.0983013	TRUE	Alive
g_Rathayibacter	NA	NA	NA	NA	NA	0.0967252	0.0967252	FALSE	Deceased
g_Collimonas	NA	NA	NA	NA	NA	0.0965296	0.0965296	TRUE	Deceased
g_Aerococcus	NA	NA	NA	NA	NA	0.0964678	0.0964678	FALSE	Alive
g_Nitrincola	NA	NA	NA	NA	NA	0.0955734	0.0955734	TRUE	Deceased
g_Leadbetterella	NA	NA	NA	NA	NA	0.0954688	0.0954688	TRUE	Alive
g_Brevibacterium	NA	NA	NA	NA	NA	0.0931329	0.0931329	TRUE	Alive
o_H39_f__g__	NA	NA	NA	NA	NA	0.0928249	0.0928249	TRUE	Deceased
f_Rhodocyclaceae_g__	NA	NA	NA	NA	NA	0.0926409	0.0926409	TRUE	Deceased
f_Lachnospiraceae_g__	NA	NA	NA	NA	NA	0.0906016	0.0906016	TRUE	Alive
g_Simplicispira	NA	NA	NA	NA	NA	0.0898889	0.0898889	TRUE	Alive
f_Legionellaceae_g__	NA	NA	NA	NA	NA	0.0894725	0.0894725	FALSE	Deceased
c_TM7-1_o__f__g__	NA	NA	NA	NA	NA	0.0880192	0.0880192	TRUE	Deceased
o_EW055_f__g__	NA	NA	NA	NA	NA	0.0876792	0.0876792	FALSE	Alive
g_Propionibacterium	NA	NA	NA	NA	NA	0.0868629	0.0868629	TRUE	Alive
f_Pirellulaceae_g__	NA	NA	NA	NA	NA	0.0860908	0.0860908	TRUE	Deceased
o_MIZ46_f__g__	NA	NA	NA	NA	NA	0.0854415	0.0854415	FALSE	Deceased
g_Aeromonas	NA	NA	NA	NA	NA	0.0838102	0.0838102	TRUE	Deceased
f_Coxiellaceae_g__	NA	NA	NA	NA	NA	0.0836417	0.0836417	FALSE	Deceased
g_Butyrivibrio	NA	NA	NA	NA	NA	0.0833337	0.0833337	FALSE	Alive
f_Phyllobacteriaceae_g__	NA	NA	NA	NA	NA	0.0828753	0.0828753	TRUE	Alive
g_Aquaspirillum	NA	NA	NA	NA	NA	0.0827291	0.0827291	TRUE	Deceased
f_Porphyromonadaceae_g__	NA	NA	NA	NA	NA	0.0826688	0.0826688	TRUE	Alive
g_Methanobrevibacter	NA	NA	NA	NA	NA	0.082597	0.082597	TRUE	Deceased
f_Micromonosporaceae_g__	NA	NA	NA	NA	NA	0.0801847	0.0801847	FALSE	Deceased
g_Dechloromonas	NA	NA	NA	NA	NA	0.0797877	0.0797877	TRUE	Alive
o_Cytophagales_f__g__	NA	NA	NA	NA	NA	0.0785901	0.0785901	TRUE	Deceased
g_Sphingobacterium	NA	NA	NA	NA	NA	0.0778171	0.0778171	TRUE	Deceased
f_OM60_g__	NA	NA	NA	NA	NA	0.0765587	0.0765587	TRUE	Deceased
g_Bacteroides	NA	NA	NA	NA	NA	0.0764365	0.0764365	TRUE	Alive
f_Haliangiaceae_g__	NA	NA	NA	NA	NA	0.0761664	0.0761664	TRUE	Deceased
o_CCU21_f__g__	NA	NA	NA	NA	NA	0.075971	0.075971	FALSE	Deceased
g_Alkanindiges	NA	NA	NA	NA	NA	0.0751562	0.0751562	TRUE	Deceased
g_Aeromicrobium	NA	NA	NA	NA	NA	0.0745664	0.0745664	FALSE	Deceased
o_RF39_f__g__	NA	NA	NA	NA	NA	0.0734998	0.0734998	TRUE	Deceased
g_Thermomonas	NA	NA	NA	NA	NA	0.0733461	0.0733461	FALSE	Deceased
g_Blvii28	NA	NA	NA	NA	NA	0.0725335	0.0725335	TRUE	Alive
g_Peredibacter	NA	NA	NA	NA	NA	0.0718483	0.0718483	TRUE	Deceased
f_Rhodospirillaceae_g__	NA	NA	NA	NA	NA	0.0716902	0.0716902	TRUE	Deceased
g_Gallibacterium	NA	NA	NA	NA	NA	0.0707351	0.0707351	FALSE	Deceased
g_Dermacoccus	NA	NA	NA	NA	NA	0.0691657	0.0691657	FALSE	Alive
f_Micrococcaceae_g__	NA	NA	NA	NA	NA	0.0685782	0.0685782	TRUE	Alive
g_Devosia	NA	NA	NA	NA	NA	0.067549	0.067549	FALSE	Deceased
g_Aggregatibacter	NA	NA	NA	NA	NA	0.0675118	0.0675118	TRUE	Deceased
f_Lactobacillaceae_g__	NA	NA	NA	NA	NA	0.0664426	0.0664426	TRUE	Alive
f_Gemellaceae_g__	NA	NA	NA	NA	NA	0.0661835	0.0661835	TRUE	Alive
g_Gordonia	NA	NA	NA	NA	NA	0.0656139	0.0656139	TRUE	Deceased
g_Zymomonas	NA	NA	NA	NA	NA	0.0654672	0.0654672	TRUE	Deceased
g_Dokdonella	NA	NA	NA	NA	NA	0.0646942	0.0646942	TRUE	Deceased
g_Anoxybacillus	NA	NA	NA	NA	NA	0.0638297	0.0638297	TRUE	Deceased
g_Gemmatimonas	NA	NA	NA	NA	NA	0.0618168	0.0618168	TRUE	Deceased
g_Rothia	NA	NA	NA	NA	NA	0.0617177	0.0617177	TRUE	Deceased
g_Sulfuricurvum	NA	NA	NA	NA	NA	0.0613001	0.0613001	TRUE	Deceased
g_Planctomyces	NA	NA	NA	NA	NA	0.060586	0.060586	TRUE	Deceased
g_Aquicella	NA	NA	NA	NA	NA	0.0602569	0.0602569	TRUE	Alive
g_Aquabacterium	NA	NA	NA	NA	NA	0.0594955	0.0594955	FALSE	Alive
f_Syntrophobacteraceae_g__	NA	NA	NA	NA	NA	0.0593576	0.0593576	TRUE	Alive
k_Bacteria_p__c__o__f__g__	NA	NA	NA	NA	NA	0.058471	0.058471	TRUE	Deceased
g_Dorea	NA	NA	NA	NA	NA	0.0579423	0.0579423	FALSE	Deceased
g_Campylobacter	NA	NA	NA	NA	NA	0.0575624	0.0575624	TRUE	Deceased
g_1-68	NA	NA	NA	NA	NA	0.0567689	0.0567689	TRUE	Deceased
g_Burkholderia	NA	NA	NA	NA	NA	0.0557617	0.0557617	TRUE	Deceased
f_Rickettsiaceae_g__	NA	NA	NA	NA	NA	0.0552297	0.0552297	TRUE	Deceased
f_Sphingobacteriaceae_g__	NA	NA	NA	NA	NA	0.055014	0.055014	TRUE	Deceased
g_Sandarakinorhabdus	NA	NA	NA	NA	NA	0.0547504	0.0547504	TRUE	Deceased
g_Ralstonia	NA	NA	NA	NA	NA	0.0547373	0.0547373	TRUE	Deceased
g_Curvibacter	NA	NA	NA	NA	NA	0.0544528	0.0544528	TRUE	Deceased
g_Desulfosporosinus	NA	NA	NA	NA	NA	0.0540347	0.0540347	TRUE	Deceased
f_Polyangiaceae_g__	NA	NA	NA	NA	NA	0.0536057	0.0536057	TRUE	Deceased
g_planctomycete	NA	NA	NA	NA	NA	0.0535671	0.0535671	TRUE	Alive
f_Bradyrhizobiaceae_g__	NA	NA	NA	NA	NA	NA	0.0535104	FALSE	Deceased
o_[Saprospirales]_f__g__	NA	NA	NA	NA	NA	NA	0.0501658	TRUE	Alive
g_Rickettsiella	NA	NA	NA	NA	NA	NA	0.0500684	FALSE	Deceased
f_Enterococcaceae_g__	NA	NA	NA	NA	NA	NA	0.0491417	TRUE	Deceased
g_Bosea	NA	NA	NA	NA	NA	NA	0.0491116	TRUE	Alive
c_OP11-3_o__f__g__	NA	NA	NA	NA	NA	NA	0.0489725	TRUE	Deceased
o_Solibacterales_f__g__	NA	NA	NA	NA	NA	NA	0.0487768	TRUE	Deceased
g_Dyadobacter	NA	NA	NA	NA	NA	NA	0.0476213	FALSE	Deceased
g_Magnetospirillum	NA	NA	NA	NA	NA	NA	0.0474961	TRUE	Deceased
g_PSB-M-3	NA	NA	NA	NA	NA	NA	0.0473588	FALSE	Alive
g_Fusobacterium	NA	NA	NA	NA	NA	NA	0.0471758	FALSE	Deceased
g_Thermoactinomyces	NA	NA	NA	NA	NA	NA	0.0465403	TRUE	Alive
g_Candidatus Xiphinematobacter	NA	NA	NA	NA	NA	NA	0.0464675	TRUE	Deceased
g_Kocuria	NA	NA	NA	NA	NA	NA	0.0450399	FALSE	Alive
f_mb2424_g__	NA	NA	NA	NA	NA	NA	0.0441512	TRUE	Deceased
g_Agrobacterium	NA	NA	NA	NA	NA	NA	0.0441126	TRUE	Alive
g_Thiothrix	NA	NA	NA	NA	NA	NA	0.043959	TRUE	Deceased
g_Lactococcus	NA	NA	NA	NA	NA	NA	0.0430967	TRUE	Deceased
g_Variovorax	NA	NA	NA	NA	NA	NA	0.0430453	TRUE	Alive
g_Dialister	NA	NA	NA	NA	NA	NA	0.0428105	TRUE	Deceased
f_Methanobacteriaceae_g__	NA	NA	NA	NA	NA	NA	0.0426772	TRUE	Deceased
f_Moraxellaceae_g__	NA	NA	NA	NA	NA	NA	0.0426071	TRUE	Deceased
g_Agromyces	NA	NA	NA	NA	NA	NA	0.0421925	TRUE	Deceased
g_Renibacterium	NA	NA	NA	NA	NA	NA	0.0420892	TRUE	Deceased
o_PK29_f__g__	NA	NA	NA	NA	NA	NA	0.0411693	TRUE	Deceased
g_Agitococcus	NA	NA	NA	NA	NA	NA	0.0410897	TRUE	Deceased
g_Pseudoxanthomonas	NA	NA	NA	NA	NA	NA	0.040351	TRUE	Deceased
g_Collinsella	NA	NA	NA	NA	NA	NA	0.0395878	TRUE	Deceased
f_Ectothiorhodospiraceae_g__	NA	NA	NA	NA	NA	NA	0.0380341	TRUE	Deceased
g_Caulobacter	NA	NA	NA	NA	NA	NA	0.0378513	FALSE	Deceased
f_0319-6G20_g__	NA	NA	NA	NA	NA	NA	0.0374872	TRUE	Deceased
g_Faecalibacterium	NA	NA	NA	NA	NA	NA	0.0372691	TRUE	Deceased
o_BD7-3_f__g__	NA	NA	NA	NA	NA	NA	0.0370439	FALSE	Deceased
p_OD1_c__o__f__g__	NA	NA	NA	NA	NA	NA	0.0363367	FALSE	Alive
g_Facklamia	NA	NA	NA	NA	NA	NA	0.0361139	TRUE	Deceased
c_Ellin6529_o__f__g__	NA	NA	NA	NA	NA	NA	0.0358167	FALSE	Deceased
f_Beijerinckiaceae_g__	NA	NA	NA	NA	NA	NA	0.0357734	TRUE	Alive
g_Mycoplana	NA	NA	NA	NA	NA	NA	0.0357415	TRUE	Alive
g_A17	NA	NA	NA	NA	NA	NA	0.0356905	TRUE	Deceased
g_Sphaerotilus	NA	NA	NA	NA	NA	NA	0.0355612	TRUE	Alive
g_Leptothrix	NA	NA	NA	NA	NA	NA	0.0352225	TRUE	Deceased
o_SC-I-84_f__g__	NA	NA	NA	NA	NA	NA	0.0348736	TRUE	Deceased
g_Mycobacterium	NA	NA	NA	NA	NA	NA	0.0341792	TRUE	Deceased
p_WPS-2_c__o__f__g__	NA	NA	NA	NA	NA	NA	0.0339472	TRUE	Deceased
f_Sinobacteraceae_g__	NA	NA	NA	NA	NA	NA	0.0339014	TRUE	Deceased
f_Carnobacteriaceae_g__	NA	NA	NA	NA	NA	NA	0.0338506	FALSE	Deceased
g_Iamia	NA	NA	NA	NA	NA	NA	0.0326417	TRUE	Deceased
g_WAL_1855D	NA	NA	NA	NA	NA	NA	0.0323779	TRUE	Deceased
g_Geotoga	NA	NA	NA	NA	NA	NA	0.0316246	TRUE	Deceased
o_FAC88_f__g__	NA	NA	NA	NA	NA	NA	0.0315121	TRUE	Deceased
g_Helcococcus	NA	NA	NA	NA	NA	NA	0.0314364	TRUE	Deceased
f_Methylococcaceae_g__	NA	NA	NA	NA	NA	NA	0.0308661	FALSE	Alive
g_Sphingobium	NA	NA	NA	NA	NA	NA	0.0302747	TRUE	Alive
f_Microthrixaceae_g__	NA	NA	NA	NA	NA	NA	0.0293253	TRUE	Deceased
f_Paenibacillaceae_g__	NA	NA	NA	NA	NA	NA	0.0283473	TRUE	Deceased
f_Rhizobiaceae_g__	NA	NA	NA	NA	NA	NA	0.0282306	TRUE	Deceased
g_Candidatus Solibacter	NA	NA	NA	NA	NA	NA	0.0279089	TRUE	Deceased
f_Holophagaceae_g__	NA	NA	NA	NA	NA	NA	0.0278751	TRUE	Alive
f_Aurantimonadaceae_g__	NA	NA	NA	NA	NA	NA	0.0266347	TRUE	Deceased
g_Coprococcus	NA	NA	NA	NA	NA	NA	0.0259921	TRUE	Deceased
g_Atopobium	NA	NA	NA	NA	NA	NA	0.0252235	TRUE	Deceased
o_Haptophyceae_f__g__	NA	NA	NA	NA	NA	NA	0.0250295	TRUE	Deceased
g_Modestobacter	NA	NA	NA	NA	NA	NA	0.0212831	TRUE	Alive
g_Nitrospira	NA	NA	NA	NA	NA	NA	0.0203888	TRUE	Deceased
g_Paenibacillus	NA	NA	NA	NA	NA	NA	0.0196623	TRUE	Deceased
g_Crenothrix	NA	NA	NA	NA	NA	NA	0.0196099	TRUE	Deceased
g_Erwinia	NA	NA	NA	NA	NA	NA	0.0193553	TRUE	Alive
g_Mucilaginibacter	NA	NA	NA	NA	NA	NA	0.0189387	TRUE	Deceased
o_Burkholderiales_f__g__	NA	NA	NA	NA	NA	NA	0.0170756	TRUE	Deceased
o_Elusimicrobiales_f__g__	NA	NA	NA	NA	NA	NA	0.0164724	TRUE	Deceased
g_Methylibium	NA	NA	NA	NA	NA	NA	0.0164274	TRUE	Deceased
f_SAGMA-X_g__	NA	NA	NA	NA	NA	NA	0.0162958	TRUE	Alive
f_Erythrobacteraceae_g__	NA	NA	NA	NA	NA	NA	0.0136485	TRUE	Deceased
f_Isosphaeraceae_g__	NA	NA	NA	NA	NA	NA	0.0113174	FALSE	Deceased
f_Clostridiaceae_g__	NA	NA	NA	NA	NA	NA	0.0109352	TRUE	Deceased
c_Deltaproteobacteria_o__f__g__	NA	NA	NA	NA	NA	NA	0.00964347	TRUE	Deceased
f_Erysipelotrichaceae_g__	NA	NA	NA	NA	NA	NA	0.0069901	TRUE	Deceased
o_Bacteroidales_f__g__	NA	NA	NA	NA	NA	NA	0.00685223	FALSE	Deceased
o_MBA08_f__g__	NA	NA	NA	NA	NA	NA	0.00591954	TRUE	Deceased
g_Salinibacterium	NA	NA	NA	NA	NA	NA	0	FALSE	Deceased
g_Microvirgula	NA	NA	NA	NA	NA	NA	0	TRUE	Deceased

## Sheet: Supplemental Table S8
Supplemental Table S8. Gini indices for taxa when survival for MPE-Other at 36 months is modeled using a random forest classifier for different percentages of total taxa
	Gini Index
Taxa	1%	5%	10%	20%	50%	75%	100%	Potential Contaminant	Enriched group from classifier		Taxa with Gini values (%)	Number of taxa	AUC
g_Enterococcus	1	1	1	1	1	1	1	FALSE	Deceased		1	3	0.94
f_Neisseriaceae_g__	0.253237	0.253237	0.253237	0.253237	0.253237	0.253237	0.253237	FALSE	Deceased		5	13	0.93
g_Rhodobacter	0.229344	0.229344	0.229344	0.229344	0.229344	0.229344	0.229344	TRUE	Deceased		10	25	0.93
f_Bradyrhizobiaceae_g__	NA	0.220156	0.220156	0.220156	0.220156	0.220156	0.220156	FALSE	Deceased		20	51	0.85
g_Deinococcus	NA	0.219165	0.219165	0.219165	0.219165	0.219165	0.219165	FALSE	Alive		50	127	0.7
c_Betaproteobacteria_o__f__g__	NA	0.206226	0.206226	0.206226	0.206226	0.206226	0.206226	TRUE	Deceased		75	191	0.67
g_Streptococcus	NA	0.203851	0.203851	0.203851	0.203851	0.203851	0.203851	FALSE	Deceased		100	254	0.66
g_Uruburuella	NA	0.190562	0.190562	0.190562	0.190562	0.190562	0.190562	FALSE	Alive
o_Actinomycetales_f__g__	NA	0.189972	0.189972	0.189972	0.189972	0.189972	0.189972	TRUE	Deceased
f_Chitinophagaceae_g__	NA	0.175993	0.175993	0.175993	0.175993	0.175993	0.175993	TRUE	Deceased
o_Cryptophyta_f__g__	NA	0.160589	0.160589	0.160589	0.160589	0.160589	0.160589	TRUE	Deceased
o_Solibacterales_f__g__	NA	0.15024	0.15024	0.15024	0.15024	0.15024	0.15024	TRUE	Deceased
g_Actinomyces	NA	0.136557	0.136557	0.136557	0.136557	0.136557	0.136557	FALSE	Alive
f_Enterobacteriaceae_g__	NA	NA	0.132843	0.132843	0.132843	0.132843	0.132843	TRUE	Alive
g_Gallibacterium	NA	NA	0.125461	0.125461	0.125461	0.125461	0.125461	FALSE	Deceased
f_Vibrionaceae_g_Vibrio	NA	NA	0.122617	0.122617	0.122617	0.122617	0.122617	TRUE	Deceased
o_S1198_f__g__	NA	NA	0.121774	0.121774	0.121774	0.121774	0.121774	TRUE	Deceased
f_ACK-M1_g__	NA	NA	0.114778	0.114778	0.114778	0.114778	0.114778	TRUE	Alive
g_Alicyclobacillus	NA	NA	0.114358	0.114358	0.114358	0.114358	0.114358	FALSE	Alive
o_Rhizobiales_f__g__	NA	NA	0.114316	0.114316	0.114316	0.114316	0.114316	TRUE	Deceased
g_Staphylococcus	NA	NA	0.113994	0.113994	0.113994	0.113994	0.113994	FALSE	Deceased
g_Sphingobium	NA	NA	0.109841	0.109841	0.109841	0.109841	0.109841	TRUE	Deceased
f_Microbacteriaceae_g__	NA	NA	0.103891	0.103891	0.103891	0.103891	0.103891	FALSE	Deceased
g_Aerococcus	NA	NA	0.0971289	0.0971289	0.0971289	0.0971289	0.0971289	FALSE	Alive
f_Pseudomonadaceae_g__	NA	NA	0.0967369	0.0967369	0.0967369	0.0967369	0.0967369	TRUE	Deceased
g_Hyphomicrobium	NA	NA	NA	0.0966581	0.0966581	0.0966581	0.0966581	TRUE	Deceased
g_Flavobacterium	NA	NA	NA	0.095396	0.095396	0.095396	0.095396	TRUE	Alive
g_Pseudoalteromonas	NA	NA	NA	0.0864335	0.0864335	0.0864335	0.0864335	FALSE	Deceased
g_Limnohabitans	NA	NA	NA	0.0861748	0.0861748	0.0861748	0.0861748	TRUE	Deceased
f_Pseudoalteromonadaceae_g_Vibrio	NA	NA	NA	0.0852261	0.0852261	0.0852261	0.0852261	TRUE	Deceased
f_Moraxellaceae_g__	NA	NA	NA	0.0817812	0.0817812	0.0817812	0.0817812	TRUE	Deceased
o_Lactobacillales_f__g__	NA	NA	NA	0.0815442	0.0815442	0.0815442	0.0815442	FALSE	Alive
g_Azospirillum	NA	NA	NA	0.0808048	0.0808048	0.0808048	0.0808048	TRUE	Deceased
g_Simplicispira	NA	NA	NA	0.0799682	0.0799682	0.0799682	0.0799682	TRUE	Deceased
f_Saprospiraceae_g__	NA	NA	NA	0.0795921	0.0795921	0.0795921	0.0795921	TRUE	Alive
g_Polynucleobacter	NA	NA	NA	0.078977	0.078977	0.078977	0.078977	TRUE	Alive
g_Candidatus Rhodoluna	NA	NA	NA	0.0761081	0.0761081	0.0761081	0.0761081	TRUE	Deceased
g_A17	NA	NA	NA	0.0736142	0.0736142	0.0736142	0.0736142	TRUE	Alive
f_Cytophagaceae_g__	NA	NA	NA	0.0717862	0.0717862	0.0717862	0.0717862	TRUE	Deceased
o_Sphingomonadales_f__g__	NA	NA	NA	0.0711163	0.0711163	0.0711163	0.0711163	TRUE	Deceased
g_Sphingopyxis	NA	NA	NA	0.069671	0.069671	0.069671	0.069671	TRUE	Deceased
g_Salinibacterium	NA	NA	NA	0.0610235	0.0610235	0.0610235	0.0610235	FALSE	Deceased
g_Salinivibrio	NA	NA	NA	0.0598348	0.0598348	0.0598348	0.0598348	FALSE	Deceased
c_ABY1_o__f__g__	NA	NA	NA	0.0570594	0.0570594	0.0570594	0.0570594	FALSE	Alive
o_Stramenopiles_f__g__	NA	NA	NA	0.0546195	0.0546195	0.0546195	0.0546195	TRUE	Deceased
g_Sphaerotilus	NA	NA	NA	0.0538844	0.0538844	0.0538844	0.0538844	TRUE	Deceased
g_Cytophaga	NA	NA	NA	0.0534831	0.0534831	0.0534831	0.0534831	TRUE	Deceased
g_Janthinobacterium	NA	NA	NA	0.0517095	0.0517095	0.0517095	0.0517095	TRUE	Deceased
f_OM60_g__	NA	NA	NA	0.0509979	0.0509979	0.0509979	0.0509979	TRUE	Alive
g_Neisseria	NA	NA	NA	0.0503209	0.0503209	0.0503209	0.0503209	TRUE	Alive
o_Clostridiales_f__g__	NA	NA	NA	0.0498694	0.0498694	0.0498694	0.0498694	FALSE	Alive
g_Novosphingobium	NA	NA	NA	NA	0.0482905	0.0482905	0.0482905	TRUE	Deceased
g_Kocuria	NA	NA	NA	NA	0.0481604	0.0481604	0.0481604	FALSE	Alive
g_Veillonella	NA	NA	NA	NA	0.0460745	0.0460745	0.0460745	FALSE	Deceased
g_Acinetobacter	NA	NA	NA	NA	0.04523	0.04523	0.04523	TRUE	Deceased
g_Sediminibacterium	NA	NA	NA	NA	0.0451657	0.0451657	0.0451657	TRUE	Deceased
g_Prosthecobacter	NA	NA	NA	NA	0.045026	0.045026	0.045026	TRUE	Deceased
f_Methylobacteriaceae_g__	NA	NA	NA	NA	0.0445797	0.0445797	0.0445797	FALSE	Deceased
g_Corynebacterium	NA	NA	NA	NA	0.0427695	0.0427695	0.0427695	TRUE	Alive
f_Legionellaceae_g__	NA	NA	NA	NA	0.0422513	0.0422513	0.0422513	FALSE	Deceased
g_Phenylobacterium	NA	NA	NA	NA	0.0410295	0.0410295	0.0410295	TRUE	Deceased
g_Bdellovibrio	NA	NA	NA	NA	0.0373305	0.0373305	0.0373305	TRUE	Deceased
f_Phyllobacteriaceae_g__	NA	NA	NA	NA	0.0360462	0.0360462	0.0360462	TRUE	Deceased
g_Arcobacter	NA	NA	NA	NA	0.0352111	0.0352111	0.0352111	FALSE	Alive
g_Gemmata	NA	NA	NA	NA	0.0349823	0.0349823	0.0349823	TRUE	Alive
o_Acidimicrobiales_f__g__	NA	NA	NA	NA	0.0345552	0.0345552	0.0345552	TRUE	Alive
g_WAL_1855D	NA	NA	NA	NA	0.034513	0.034513	0.034513	TRUE	Alive
g_Pseudomonas	NA	NA	NA	NA	0.033349	0.033349	0.033349	TRUE	Deceased
g_Pedobacter	NA	NA	NA	NA	0.0319187	0.0319187	0.0319187	TRUE	Deceased
g_Rhodococcus	NA	NA	NA	NA	0.0318374	0.0318374	0.0318374	TRUE	Alive
g_Clavibacter	NA	NA	NA	NA	0.0311492	0.0311492	0.0311492	TRUE	Alive
g_Burkholderia	NA	NA	NA	NA	0.0306716	0.0306716	0.0306716	TRUE	Deceased
g_Agrobacterium	NA	NA	NA	NA	0.0302095	0.0302095	0.0302095	TRUE	Deceased
g_Methylobacterium	NA	NA	NA	NA	0.0298268	0.0298268	0.0298268	FALSE	Alive
g_Methylotenera	NA	NA	NA	NA	0.0297489	0.0297489	0.0297489	TRUE	Alive
g_Halomonas	NA	NA	NA	NA	0.029691	0.029691	0.029691	FALSE	Alive
g_Rhodoplanes	NA	NA	NA	NA	0.0296101	0.0296101	0.0296101	FALSE	Deceased
g_Haemophilus	NA	NA	NA	NA	0.0290414	0.0290414	0.0290414	TRUE	Alive
g_Anoxybacillus	NA	NA	NA	NA	0.0289868	0.0289868	0.0289868	TRUE	Alive
g_Tatlockia	NA	NA	NA	NA	0.0286511	0.0286511	0.0286511	TRUE	Alive
g_Cellvibrio	NA	NA	NA	NA	0.0281467	0.0281467	0.0281467	FALSE	Deceased
g_Geobacter	NA	NA	NA	NA	0.027998	0.027998	0.027998	TRUE	Deceased
o_MBA08_f__g__	NA	NA	NA	NA	0.0276659	0.0276659	0.0276659	TRUE	Alive
g_Rhizobium	NA	NA	NA	NA	0.0274863	0.0274863	0.0274863	FALSE	Deceased
g_Spirosoma	NA	NA	NA	NA	0.0261604	0.0261604	0.0261604	FALSE	Deceased
f_Ellin6075_g__	NA	NA	NA	NA	0.0259404	0.0259404	0.0259404	TRUE	Alive
f_Pirellulaceae_g__	NA	NA	NA	NA	0.0259181	0.0259181	0.0259181	TRUE	Deceased
f_0319-6G20_g__	NA	NA	NA	NA	0.0250897	0.0250897	0.0250897	TRUE	Deceased
f_Dolo_23_g__	NA	NA	NA	NA	0.0250636	0.0250636	0.0250636	TRUE	Alive
g_Massilia	NA	NA	NA	NA	0.0247252	0.0247252	0.0247252	TRUE	Deceased
g_Dokdonella	NA	NA	NA	NA	0.0246383	0.0246383	0.0246383	TRUE	Deceased
f_Carnobacteriaceae_g__	NA	NA	NA	NA	0.0245627	0.0245627	0.0245627	FALSE	Deceased
g_Reyranella	NA	NA	NA	NA	0.0244818	0.0244818	0.0244818	TRUE	Deceased
g_Rhodoferax	NA	NA	NA	NA	0.0244676	0.0244676	0.0244676	TRUE	Deceased
g_Nevskia	NA	NA	NA	NA	0.024433	0.024433	0.024433	TRUE	Alive
c_SJA-4_o__f__g__	NA	NA	NA	NA	0.02369	0.02369	0.02369	TRUE	Alive
f_Sphingomonadaceae_g__	NA	NA	NA	NA	0.0228443	0.0228443	0.0228443	TRUE	Deceased
c_Alphaproteobacteria_o__f__g__	NA	NA	NA	NA	0.0225558	0.0225558	0.0225558	TRUE	Deceased
g_Stenotrophomonas	NA	NA	NA	NA	0.0222191	0.0222191	0.0222191	TRUE	Deceased
f_Rhizobiaceae_g__	NA	NA	NA	NA	0.0221825	0.0221825	0.0221825	TRUE	Deceased
f_Comamonadaceae_g__	NA	NA	NA	NA	0.0221118	0.0221118	0.0221118	TRUE	Alive
g_Pseudoxanthomonas	NA	NA	NA	NA	0.0218584	0.0218584	0.0218584	TRUE	Deceased
g_Capnocytophaga	NA	NA	NA	NA	0.0217729	0.0217729	0.0217729	TRUE	Deceased
g_Paracoccus	NA	NA	NA	NA	0.0216919	0.0216919	0.0216919	TRUE	Alive
g_Sphingomonas	NA	NA	NA	NA	0.0216478	0.0216478	0.0216478	TRUE	Deceased
f_Caulobacteraceae_g__	NA	NA	NA	NA	0.021471	0.021471	0.021471	FALSE	Deceased
g_Bradyrhizobium	NA	NA	NA	NA	0.0213274	0.0213274	0.0213274	TRUE	Alive
f_Rickettsiaceae_g__	NA	NA	NA	NA	0.0211158	0.0211158	0.0211158	TRUE	Alive
g_Candidatus Aquiluna	NA	NA	NA	NA	0.0206404	0.0206404	0.0206404	TRUE	Deceased
g_Bacillus	NA	NA	NA	NA	0.0204374	0.0204374	0.0204374	FALSE	Alive
f_Procabacteriaceae_g__	NA	NA	NA	NA	0.0201893	0.0201893	0.0201893	TRUE	Alive
g_Planctomyces	NA	NA	NA	NA	0.0200708	0.0200708	0.0200708	TRUE	Deceased
f_C111_g__	NA	NA	NA	NA	0.0194817	0.0194817	0.0194817	TRUE	Alive
f_Clostridiaceae_g_Clostridium	NA	NA	NA	NA	0.0180577	0.0180577	0.0180577	TRUE	Alive
p_SR1_c__o__f__g__	NA	NA	NA	NA	0.0179737	0.0179737	0.0179737	FALSE	Alive
g_Hydrogenophaga	NA	NA	NA	NA	0.0174019	0.0174019	0.0174019	TRUE	Alive
g_Luteolibacter	NA	NA	NA	NA	0.0171875	0.0171875	0.0171875	TRUE	Deceased
g_Hymenobacter	NA	NA	NA	NA	0.0165524	0.0165524	0.0165524	TRUE	Deceased
o_Chlorophyta_f__g__	NA	NA	NA	NA	0.0160458	0.0160458	0.0160458	TRUE	Alive
o_Sphingobacteriales_f__g__	NA	NA	NA	NA	0.0160363	0.0160363	0.0160363	TRUE	Deceased
g_Erythromicrobium	NA	NA	NA	NA	0.0158524	0.0158524	0.0158524	TRUE	Alive
g_Finegoldia	NA	NA	NA	NA	0.0156231	0.0156231	0.0156231	TRUE	Deceased
g_C39	NA	NA	NA	NA	0.0155551	0.0155551	0.0155551	TRUE	Deceased
f_Actinomycetaceae_g__	NA	NA	NA	NA	0.0155386	0.0155386	0.0155386	FALSE	Deceased
g_Tepidimonas	NA	NA	NA	NA	0.0148594	0.0148594	0.0148594	FALSE	Alive
g_Fluviicola	NA	NA	NA	NA	0.0148008	0.0148008	0.0148008	TRUE	Alive
f_Cryomorphaceae_g__	NA	NA	NA	NA	0.0147411	0.0147411	0.0147411	TRUE	Alive
g_Methanobacterium	NA	NA	NA	NA	NA	0.0142286	0.0142286	TRUE	Deceased
g_Crenothrix	NA	NA	NA	NA	NA	0.0139224	0.0139224	TRUE	Alive
f_Gemmataceae_g__	NA	NA	NA	NA	NA	0.0135311	0.0135311	TRUE	Deceased
g_Chryseobacterium	NA	NA	NA	NA	NA	0.0134177	0.0134177	TRUE	Alive
g_Aquirestis	NA	NA	NA	NA	NA	0.0133997	0.0133997	FALSE	Deceased
g_Bifidobacterium	NA	NA	NA	NA	NA	0.0133652	0.0133652	FALSE	Alive
g_Runella	NA	NA	NA	NA	NA	0.0130001	0.0130001	TRUE	Alive
o_Myxococcales_f__g__	NA	NA	NA	NA	NA	0.0129325	0.0129325	TRUE	Alive
o_[Pedosphaerales]_f__g__	NA	NA	NA	NA	NA	0.0129022	0.0129022	TRUE	Deceased
o_Cytophagales_f__g__	NA	NA	NA	NA	NA	0.0129016	0.0129016	TRUE	Deceased
g_Verrucomicrobium	NA	NA	NA	NA	NA	0.0128717	0.0128717	FALSE	Deceased
f_Gemellaceae_g__	NA	NA	NA	NA	NA	0.0128274	0.0128274	TRUE	Deceased
g_Balneimonas	NA	NA	NA	NA	NA	0.0127718	0.0127718	TRUE	Deceased
g_Roseburia	NA	NA	NA	NA	NA	0.0124725	0.0124725	FALSE	Deceased
g_Cloacibacterium	NA	NA	NA	NA	NA	0.0119967	0.0119967	FALSE	Alive
g_Prevotella	NA	NA	NA	NA	NA	0.0119367	0.0119367	FALSE	Deceased
c_BD1-5_o__f__g__	NA	NA	NA	NA	NA	0.0119052	0.0119052	TRUE	Alive
g_Acidovorax	NA	NA	NA	NA	NA	0.011045	0.011045	TRUE	Alive
g_Bacteroides	NA	NA	NA	NA	NA	0.0105867	0.0105867	TRUE	Deceased
g_Kineosporia	NA	NA	NA	NA	NA	0.0105646	0.0105646	FALSE	Alive
f_Ruminococcaceae_g_Clostridium	NA	NA	NA	NA	NA	0.0103579	0.0103579	TRUE	Alive
o_Streptophyta_f__g__	NA	NA	NA	NA	NA	0.0102373	0.0102373	TRUE	Deceased
g_Xanthobacter	NA	NA	NA	NA	NA	0.00995368	0.00995368	TRUE	Deceased
g_Methanosaeta	NA	NA	NA	NA	NA	0.00986724	0.00986724	TRUE	Deceased
f_Lachnospiraceae_g__	NA	NA	NA	NA	NA	0.00985863	0.00985863	TRUE	Deceased
g_Thermomonas	NA	NA	NA	NA	NA	0.00979387	0.00979387	FALSE	Deceased
f_Xanthobacteraceae_g__	NA	NA	NA	NA	NA	0.00976857	0.00976857	TRUE	Deceased
g_Magnetospirillum	NA	NA	NA	NA	NA	0.00974884	0.00974884	TRUE	Deceased
g_Micromonospora	NA	NA	NA	NA	NA	0.00961753	0.00961753	TRUE	Alive
o_Bacteroidales_f__g__	NA	NA	NA	NA	NA	0.00956364	0.00956364	FALSE	Deceased
o_MIZ46_f__g__	NA	NA	NA	NA	NA	0.00911278	0.00911278	FALSE	Alive
g_Leptothrix	NA	NA	NA	NA	NA	0.00898442	0.00898442	TRUE	Deceased
g_Paludibacter	NA	NA	NA	NA	NA	0.00892466	0.00892466	TRUE	Deceased
o_[Saprospirales]_f__g__	NA	NA	NA	NA	NA	0.00883378	0.00883378	TRUE	Alive
f_Christensenellaceae_g__	NA	NA	NA	NA	NA	0.00869111	0.00869111	TRUE	Deceased
g_Turneriella	NA	NA	NA	NA	NA	0.00866893	0.00866893	TRUE	Deceased
g_Armatimonas	NA	NA	NA	NA	NA	0.00861566	0.00861566	TRUE	Alive
g_Rickettsiella	NA	NA	NA	NA	NA	0.00841401	0.00841401	FALSE	Alive
g_Sphingobacterium	NA	NA	NA	NA	NA	0.00837573	0.00837573	TRUE	Alive
g_Rubrivivax	NA	NA	NA	NA	NA	0.00837573	0.00837573	TRUE	Alive
c_OP11-3_o__f__g__	NA	NA	NA	NA	NA	0.00836922	0.00836922	TRUE	Alive
f_Isosphaeraceae_g__	NA	NA	NA	NA	NA	0.00813773	0.00813773	FALSE	Deceased
g_Mogibacterium	NA	NA	NA	NA	NA	0.00810607	0.00810607	FALSE	Deceased
f_Clostridiaceae_g__	NA	NA	NA	NA	NA	0.00810419	0.00810419	TRUE	Deceased
c_OPB56_o__f__g__	NA	NA	NA	NA	NA	0.00800069	0.00800069	TRUE	Deceased
g_Spirochaeta	NA	NA	NA	NA	NA	0.00774655	0.00774655	FALSE	Deceased
f_Oxalobacteraceae_g__	NA	NA	NA	NA	NA	0.00772441	0.00772441	TRUE	Deceased
o_Solirubrobacterales_f__g__	NA	NA	NA	NA	NA	0.007532	0.007532	FALSE	Deceased
g_Oscillospira	NA	NA	NA	NA	NA	0.00736754	0.00736754	TRUE	Deceased
g_Agitococcus	NA	NA	NA	NA	NA	0.00706495	0.00706495	TRUE	Deceased
g_Variovorax	NA	NA	NA	NA	NA	0.00699917	0.00699917	TRUE	Deceased
f_Verrucomicrobiaceae_g__	NA	NA	NA	NA	NA	0.00669179	0.00669179	TRUE	Deceased
g_Zymomonas	NA	NA	NA	NA	NA	0.00663079	0.00663079	TRUE	Alive
g_Iamia	NA	NA	NA	NA	NA	0.00654957	0.00654957	TRUE	Deceased
g_Arthrobacter	NA	NA	NA	NA	NA	0.00640037	0.00640037	FALSE	Deceased
g_Erwinia	NA	NA	NA	NA	NA	0.00616146	0.00616146	TRUE	Deceased
g_Pseudonocardia	NA	NA	NA	NA	NA	0.00609447	0.00609447	TRUE	Deceased
g_Legionella	NA	NA	NA	NA	NA	0.00607164	0.00607164	FALSE	Deceased
g_Lysobacter	NA	NA	NA	NA	NA	0.0058145	0.0058145	TRUE	Deceased
c_SM2F11_o__f__g__	NA	NA	NA	NA	NA	0.00576475	0.00576475	TRUE	Deceased
g_[Ruminococcus]	NA	NA	NA	NA	NA	0.00534147	0.00534147	TRUE	Deceased
g_Polaromonas	NA	NA	NA	NA	NA	0.00532831	0.00532831	TRUE	Alive
o_Rickettsiales_f__g__	NA	NA	NA	NA	NA	0.00521683	0.00521683	TRUE	Alive
g_Ochrobactrum	NA	NA	NA	NA	NA	NA	0.00514311	TRUE	Deceased
g_Lactococcus	NA	NA	NA	NA	NA	NA	0.00499036	TRUE	Deceased
f_Aeromonadaceae_g__	NA	NA	NA	NA	NA	NA	0.00494855	TRUE	Alive
g_Nocardioides	NA	NA	NA	NA	NA	NA	0.00469488	TRUE	Deceased
f_Enterococcaceae_g__	NA	NA	NA	NA	NA	NA	0.00382545	TRUE	Deceased
g_Dyadobacter	NA	NA	NA	NA	NA	NA	0.00376749	FALSE	Deceased
f_SB-1_g__	NA	NA	NA	NA	NA	NA	0.00376749	TRUE	Deceased
f_Rikenellaceae_g__	NA	NA	NA	NA	NA	NA	0.00376749	TRUE	Deceased
f_Geodermatophilaceae_g__	NA	NA	NA	NA	NA	NA	0.00376749	TRUE	Deceased
g_Rathayibacter	NA	NA	NA	NA	NA	NA	0.00376749	FALSE	Deceased
c_Gammaproteobacteria_o__f__g__	NA	NA	NA	NA	NA	NA	0.00376749	TRUE	Deceased
g_Propionivibrio	NA	NA	NA	NA	NA	NA	0.00376749	TRUE	Deceased
g_Opitutus	NA	NA	NA	NA	NA	NA	0.00372982	FALSE	Deceased
g_Bordetella	NA	NA	NA	NA	NA	NA	0.00372982	TRUE	Deceased
g_Leucobacter	NA	NA	NA	NA	NA	NA	0.00368377	FALSE	Alive
g_Brevundimonas	NA	NA	NA	NA	NA	NA	0.00368377	TRUE	Deceased
o_Burkholderiales_f__g__	NA	NA	NA	NA	NA	NA	0.00368377	TRUE	Alive
c_Actinobacteria_o__f__g__	NA	NA	NA	NA	NA	NA	0.00362621	TRUE	Alive
f_Sinobacteraceae_g__	NA	NA	NA	NA	NA	NA	0.00362621	TRUE	Deceased
f_Cyclobacteriaceae_g__	NA	NA	NA	NA	NA	NA	0.00338446	TRUE	Alive
g_Flectobacillus	NA	NA	NA	NA	NA	NA	0.00321444	TRUE	Deceased
g_Paenibacillus	NA	NA	NA	NA	NA	NA	0.00313958	TRUE	Deceased
g_Luteibacter	NA	NA	NA	NA	NA	NA	0.00313958	TRUE	Deceased
g_Leptotrichia	NA	NA	NA	NA	NA	NA	0.00305167	FALSE	Deceased
g_Porphyromonas	NA	NA	NA	NA	NA	NA	0.00286378	TRUE	Alive
f_Peptostreptococcaceae_g__	NA	NA	NA	NA	NA	NA	0.00284177	TRUE	Alive
g_Inhella	NA	NA	NA	NA	NA	NA	0.00284177	TRUE	Deceased
g_Rudanella	NA	NA	NA	NA	NA	NA	0.00276283	FALSE	Alive
f_Coxiellaceae_g__	NA	NA	NA	NA	NA	NA	0.00272648	FALSE	Deceased
g_Peptoniphilus	NA	NA	NA	NA	NA	NA	0.00265657	TRUE	Deceased
f_Cenarchaeaceae_g__	NA	NA	NA	NA	NA	NA	0	TRUE	Deceased
o_YLA114_f__g__	NA	NA	NA	NA	NA	NA	0	TRUE	Deceased
c_SC3_o__f__g__	NA	NA	NA	NA	NA	NA	0	TRUE	Deceased
f_mitochondria_g__	NA	NA	NA	NA	NA	NA	0	FALSE	Deceased
g_Sulfuricurvum	NA	NA	NA	NA	NA	NA	0	TRUE	Deceased
g_Leadbetterella	NA	NA	NA	NA	NA	NA	0	TRUE	Deceased
f_Sphingobacteriaceae_g__	NA	NA	NA	NA	NA	NA	0	TRUE	Deceased
g_Blautia	NA	NA	NA	NA	NA	NA	0	TRUE	Deceased
f_Ruminococcaceae_g__	NA	NA	NA	NA	NA	NA	0	FALSE	Deceased
g_Pelosinus	NA	NA	NA	NA	NA	NA	0	TRUE	Alive
g_Dialister	NA	NA	NA	NA	NA	NA	0	TRUE	Deceased
g_Desulfosporosinus	NA	NA	NA	NA	NA	NA	0	TRUE	Deceased
f_[Mogibacteriaceae]_g__	NA	NA	NA	NA	NA	NA	0	TRUE	Deceased
g_[Clostridium]	NA	NA	NA	NA	NA	NA	0	TRUE	Deceased
k_Bacteria_p__c__o__f__g__	NA	NA	NA	NA	NA	NA	0	TRUE	Deceased
o_Bacillales_f__g__	NA	NA	NA	NA	NA	NA	0	FALSE	Deceased
g_Carnobacterium	NA	NA	NA	NA	NA	NA	0	TRUE	Deceased
f_Lactobacillaceae_g__	NA	NA	NA	NA	NA	NA	0	TRUE	Deceased
g_Lactobacillus	NA	NA	NA	NA	NA	NA	0	TRUE	Deceased
f_Patulibacteraceae_g__	NA	NA	NA	NA	NA	NA	0	FALSE	Deceased
g_Dermacoccus	NA	NA	NA	NA	NA	NA	0	FALSE	Deceased
f_RFP12_g__	NA	NA	NA	NA	NA	NA	0	FALSE	Deceased
g_Nitrospira	NA	NA	NA	NA	NA	NA	0	TRUE	Deceased
o_RF39_f__g__	NA	NA	NA	NA	NA	NA	0	TRUE	Deceased
f_Aurantimonadaceae_g__	NA	NA	NA	NA	NA	NA	0	TRUE	Deceased
g_Lutibacterium	NA	NA	NA	NA	NA	NA	0	FALSE	Deceased
f_Syntrophobacteraceae_g__	NA	NA	NA	NA	NA	NA	0	TRUE	Deceased
o_BD7-3_f__g__	NA	NA	NA	NA	NA	NA	0	FALSE	Deceased
o_Legionellales_f__g__	NA	NA	NA	NA	NA	NA	0	TRUE	Deceased
g_Alishewanella	NA	NA	NA	NA	NA	NA	0	TRUE	Deceased
g_Psychrobacter	NA	NA	NA	NA	NA	NA	0	FALSE	Deceased
g_Zoogloea	NA	NA	NA	NA	NA	NA	0	FALSE	Deceased
g_Uliginosibacterium	NA	NA	NA	NA	NA	NA	0	FALSE	Alive
g_Giesbergeria	NA	NA	NA	NA	NA	NA	0	TRUE	Deceased

## Sheet: Supplemental Table S9
Supplemental Table S9. Gini indices for taxa when survival for Mesothelioma at 19.6 months is modeled using a random forest classifier for different percentages of total taxa
	Gini Index
Taxa	1%	5%	10%	20%	50%	75%	100%	Potential Contaminant	Enriched group from classifier		Taxa with Gini values (%)	Number of taxa	AUC
f_Peptostreptococcaceae_g__	1	1	1	1	1	1	1	TRUE	Deceased		1	5	0.77
o_MND1_f__g__	0.519764	0.519764	0.519764	0.519764	0.519764	0.519764	0.519764	TRUE	Deceased		5	25	0.81
f_Ruminococcaceae_g__	0.446282	0.446282	0.446282	0.446282	0.446282	0.446282	0.446282	FALSE	Deceased		10	50	0.79
g_Sulfuricurvum	0.336662	0.336662	0.336662	0.336662	0.336662	0.336662	0.336662	TRUE	Deceased		20	101	0.71
f_Cytophagaceae_g__	0.314836	0.314836	0.314836	0.314836	0.314836	0.314836	0.314836	TRUE	Deceased		50	252	0.59
g_Prevotella	NA	0.298306	0.298306	0.298306	0.298306	0.298306	0.298306	FALSE	Deceased		75	377	0.53
g_Emticicia	NA	0.262503	0.262503	0.262503	0.262503	0.262503	0.262503	TRUE	Deceased		100	503	0.5
f_mitochondria_g__	NA	0.247699	0.247699	0.247699	0.247699	0.247699	0.247699	FALSE	Deceased
f_Rhodospirillaceae_g__	NA	0.225897	0.225897	0.225897	0.225897	0.225897	0.225897	TRUE	Deceased
g_Curvibacter	NA	0.224179	0.224179	0.224179	0.224179	0.224179	0.224179	TRUE	Alive
g_C39	NA	0.2125	0.2125	0.2125	0.2125	0.2125	0.2125	TRUE	Deceased
g_Fluviicola	NA	0.211488	0.211488	0.211488	0.211488	0.211488	0.211488	TRUE	Deceased
g_Anaerococcus	NA	0.206543	0.206543	0.206543	0.206543	0.206543	0.206543	TRUE	Alive
f_Aeromonadaceae_g__	NA	0.198503	0.198503	0.198503	0.198503	0.198503	0.198503	TRUE	Deceased
g_Aeromicrobium	NA	0.197304	0.197304	0.197304	0.197304	0.197304	0.197304	FALSE	Deceased
g_Phenylobacterium	NA	0.195357	0.195357	0.195357	0.195357	0.195357	0.195357	TRUE	Deceased
o_Acidimicrobiales_f__g__	NA	0.19484	0.19484	0.19484	0.19484	0.19484	0.19484	TRUE	Alive
g_Clavibacter	NA	0.194621	0.194621	0.194621	0.194621	0.194621	0.194621	TRUE	Deceased
g_Halomonas	NA	0.193307	0.193307	0.193307	0.193307	0.193307	0.193307	FALSE	Deceased
f_Gemmataceae_g__	NA	0.181784	0.181784	0.181784	0.181784	0.181784	0.181784	TRUE	Alive
f_Acetobacteraceae_g__	NA	0.179046	0.179046	0.179046	0.179046	0.179046	0.179046	TRUE	Deceased
c_Alphaproteobacteria_o__f__g__	NA	0.173014	0.173014	0.173014	0.173014	0.173014	0.173014	TRUE	Alive
g_Asticcacaulis	NA	0.168242	0.168242	0.168242	0.168242	0.168242	0.168242	TRUE	Deceased
g_Streptococcus	NA	0.163142	0.163142	0.163142	0.163142	0.163142	0.163142	FALSE	Deceased
o_MIZ46_f__g__	NA	0.161659	0.161659	0.161659	0.161659	0.161659	0.161659	FALSE	Deceased
g_Brevundimonas	NA	NA	0.158752	0.158752	0.158752	0.158752	0.158752	TRUE	Alive
f_Rhodocyclaceae_g__	NA	NA	0.157973	0.157973	0.157973	0.157973	0.157973	TRUE	Deceased
g_Facklamia	NA	NA	0.157911	0.157911	0.157911	0.157911	0.157911	TRUE	Deceased
g_Rickettsiella	NA	NA	0.157663	0.157663	0.157663	0.157663	0.157663	FALSE	Alive
f_Kineosporiaceae_g__	NA	NA	0.155899	0.155899	0.155899	0.155899	0.155899	FALSE	Deceased
g_Legionella	NA	NA	0.154775	0.154775	0.154775	0.154775	0.154775	FALSE	Deceased
f_Clostridiaceae_g__	NA	NA	0.151961	0.151961	0.151961	0.151961	0.151961	TRUE	Deceased
f_Vibrionaceae_g_Vibrio	NA	NA	0.150152	0.150152	0.150152	0.150152	0.150152	TRUE	Deceased
g_Uruburuella	NA	NA	0.149645	0.149645	0.149645	0.149645	0.149645	FALSE	Deceased
g_Opitutus	NA	NA	0.147536	0.147536	0.147536	0.147536	0.147536	FALSE	Deceased
g_Paludibacter	NA	NA	0.147222	0.147222	0.147222	0.147222	0.147222	TRUE	Deceased
g_Prosthecobacter	NA	NA	0.146741	0.146741	0.146741	0.146741	0.146741	TRUE	Deceased
g_RFN20	NA	NA	0.146125	0.146125	0.146125	0.146125	0.146125	TRUE	Deceased
o_PK29_f__g__	NA	NA	0.145244	0.145244	0.145244	0.145244	0.145244	TRUE	Deceased
g_Agrobacterium	NA	NA	0.143035	0.143035	0.143035	0.143035	0.143035	TRUE	Alive
g_Psychrobacter	NA	NA	0.13899	0.13899	0.13899	0.13899	0.13899	FALSE	Deceased
g_Salinivibrio	NA	NA	0.136682	0.136682	0.136682	0.136682	0.136682	FALSE	Deceased
g_Rhodococcus	NA	NA	0.136394	0.136394	0.136394	0.136394	0.136394	TRUE	Alive
c_Betaproteobacteria_o__f__g__	NA	NA	0.134623	0.134623	0.134623	0.134623	0.134623	TRUE	Deceased
g_Leucobacter	NA	NA	0.134333	0.134333	0.134333	0.134333	0.134333	FALSE	Alive
o_[Roseiflexales]_f__g__	NA	NA	0.13413	0.13413	0.13413	0.13413	0.13413	TRUE	Deceased
g_Pseudoalteromonas	NA	NA	0.128444	0.128444	0.128444	0.128444	0.128444	FALSE	Alive
g_Truepera	NA	NA	0.127077	0.127077	0.127077	0.127077	0.127077	TRUE	Alive
g_Lysobacter	NA	NA	0.126699	0.126699	0.126699	0.126699	0.126699	TRUE	Deceased
o_Vibrionales_f__g__	NA	NA	0.126114	0.126114	0.126114	0.126114	0.126114	FALSE	Deceased
g_Deinococcus	NA	NA	NA	0.126037	0.126037	0.126037	0.126037	FALSE	Alive
g_Enterococcus	NA	NA	NA	0.12123	0.12123	0.12123	0.12123	FALSE	Deceased
f_Methanobacteriaceae_g__	NA	NA	NA	0.118911	0.118911	0.118911	0.118911	TRUE	Deceased
g_Lutibacterium	NA	NA	NA	0.117733	0.117733	0.117733	0.117733	FALSE	Deceased
f_Streptomycetaceae_g__	NA	NA	NA	0.116444	0.116444	0.116444	0.116444	FALSE	Deceased
c_BD1-5_o__f__g__	NA	NA	NA	0.114273	0.114273	0.114273	0.114273	TRUE	Deceased
g_Leadbetterella	NA	NA	NA	0.113167	0.113167	0.113167	0.113167	TRUE	Deceased
g_Roseomonas	NA	NA	NA	0.110282	0.110282	0.110282	0.110282	TRUE	Deceased
g_Mucilaginibacter	NA	NA	NA	0.107557	0.107557	0.107557	0.107557	TRUE	Deceased
f_Sphingomonadaceae_g__	NA	NA	NA	0.106415	0.106415	0.106415	0.106415	TRUE	Deceased
g_Steroidobacter	NA	NA	NA	0.104133	0.104133	0.104133	0.104133	TRUE	Deceased
g_Acidovorax	NA	NA	NA	0.103939	0.103939	0.103939	0.103939	TRUE	Alive
f_Carnobacteriaceae_g__	NA	NA	NA	0.102925	0.102925	0.102925	0.102925	FALSE	Deceased
g_Propionivibrio	NA	NA	NA	0.101321	0.101321	0.101321	0.101321	TRUE	Deceased
f_Gemellaceae_g__	NA	NA	NA	0.10038	0.10038	0.10038	0.10038	TRUE	Deceased
g_Comamonas	NA	NA	NA	0.0992352	0.0992352	0.0992352	0.0992352	FALSE	Deceased
o_Rickettsiales_f__g__	NA	NA	NA	0.0989539	0.0989539	0.0989539	0.0989539	TRUE	Deceased
f_Verrucomicrobiaceae_g__	NA	NA	NA	0.0988906	0.0988906	0.0988906	0.0988906	TRUE	Deceased
g_Rhodobacter	NA	NA	NA	0.0987875	0.0987875	0.0987875	0.0987875	TRUE	Deceased
f_[Mogibacteriaceae]_g__	NA	NA	NA	0.0987075	0.0987075	0.0987075	0.0987075	TRUE	Deceased
o_Clostridiales_f__g__	NA	NA	NA	0.0969586	0.0969586	0.0969586	0.0969586	FALSE	Alive
f_Acidobacteriaceae_g__	NA	NA	NA	0.0967085	0.0967085	0.0967085	0.0967085	TRUE	Deceased
g_Candidatus Xiphinematobacter	NA	NA	NA	0.094264	0.094264	0.094264	0.094264	TRUE	Deceased
f_Microbacteriaceae_g__	NA	NA	NA	0.0940543	0.0940543	0.0940543	0.0940543	FALSE	Alive
g_Saprolegnia	NA	NA	NA	0.0932854	0.0932854	0.0932854	0.0932854	TRUE	Deceased
f_Bacteriovoracaceae_g__	NA	NA	NA	0.0901747	0.0901747	0.0901747	0.0901747	TRUE	Deceased
g_Hymenobacter	NA	NA	NA	0.0901222	0.0901222	0.0901222	0.0901222	TRUE	Deceased
c_Ellin6529_o__f__g__	NA	NA	NA	0.0901058	0.0901058	0.0901058	0.0901058	FALSE	Alive
g_Caloramator	NA	NA	NA	0.0893841	0.0893841	0.0893841	0.0893841	TRUE	Deceased
f_Caulobacteraceae_g__	NA	NA	NA	0.0880618	0.0880618	0.0880618	0.0880618	FALSE	Alive
o_FAC88_f__g__	NA	NA	NA	0.0877531	0.0877531	0.0877531	0.0877531	TRUE	Deceased
g_Aquicella	NA	NA	NA	0.0855962	0.0855962	0.0855962	0.0855962	TRUE	Alive
o_Solirubrobacterales_f__g__	NA	NA	NA	0.0847561	0.0847561	0.0847561	0.0847561	FALSE	Deceased
g_Flectobacillus	NA	NA	NA	0.0844986	0.0844986	0.0844986	0.0844986	TRUE	Alive
f_Phyllobacteriaceae_g__	NA	NA	NA	0.0841843	0.0841843	0.0841843	0.0841843	TRUE	Alive
g_Streptomyces	NA	NA	NA	0.0830736	0.0830736	0.0830736	0.0830736	FALSE	Alive
f_Sinobacteraceae_g__	NA	NA	NA	0.0821928	0.0821928	0.0821928	0.0821928	TRUE	Alive
g_Dechloromonas	NA	NA	NA	0.080894	0.080894	0.080894	0.080894	TRUE	Alive
f_Moraxellaceae_g__	NA	NA	NA	0.080549	0.080549	0.080549	0.080549	TRUE	Deceased
g_Sphingomonas	NA	NA	NA	0.0792001	0.0792001	0.0792001	0.0792001	TRUE	Alive
g_Geotoga	NA	NA	NA	0.0787201	0.0787201	0.0787201	0.0787201	TRUE	Deceased
f_Microthrixaceae_g__	NA	NA	NA	0.0781197	0.0781197	0.0781197	0.0781197	TRUE	Deceased
g_Bradyrhizobium	NA	NA	NA	0.077281	0.077281	0.077281	0.077281	TRUE	Deceased
g_Actinomyces	NA	NA	NA	0.076251	0.076251	0.076251	0.076251	FALSE	Deceased
g_Methylobacterium	NA	NA	NA	0.0761356	0.0761356	0.0761356	0.0761356	FALSE	Alive
f_OM60_g__	NA	NA	NA	0.0739589	0.0739589	0.0739589	0.0739589	TRUE	Deceased
g_Methylotenera	NA	NA	NA	0.0738303	0.0738303	0.0738303	0.0738303	TRUE	Alive
c_OP11-3_o__f__g__	NA	NA	NA	0.0733921	0.0733921	0.0733921	0.0733921	TRUE	Deceased
o_Lactobacillales_f__g__	NA	NA	NA	0.073194	0.073194	0.073194	0.073194	FALSE	Alive
f_Saprospiraceae_g__	NA	NA	NA	0.0729665	0.0729665	0.0729665	0.0729665	TRUE	Deceased
g_Polynucleobacter	NA	NA	NA	0.072561	0.072561	0.072561	0.072561	TRUE	Deceased
c_SC3_o__f__g__	NA	NA	NA	NA	0.0722448	0.0722448	0.0722448	TRUE	Deceased
o_Cryptophyta_f__g__	NA	NA	NA	NA	0.0722071	0.0722071	0.0722071	TRUE	Deceased
g_Lactococcus	NA	NA	NA	NA	0.0716699	0.0716699	0.0716699	TRUE	Alive
g_Giesbergeria	NA	NA	NA	NA	0.0712599	0.0712599	0.0712599	TRUE	Deceased
o_Sphingobacteriales_f__g__	NA	NA	NA	NA	0.070215	0.070215	0.070215	TRUE	Deceased
f_Gaiellaceae_g__	NA	NA	NA	NA	0.0698483	0.0698483	0.0698483	TRUE	Alive
o_Solibacterales_f__g__	NA	NA	NA	NA	0.0697366	0.0697366	0.0697366	TRUE	Deceased
g_Enhydrobacter	NA	NA	NA	NA	0.0686619	0.0686619	0.0686619	TRUE	Alive
g_Nitrosotalea	NA	NA	NA	NA	0.0685594	0.0685594	0.0685594	FALSE	Alive
g_Rhodoferax	NA	NA	NA	NA	0.0671085	0.0671085	0.0671085	TRUE	Alive
g_Kocuria	NA	NA	NA	NA	0.0668104	0.0668104	0.0668104	FALSE	Alive
c_Gammaproteobacteria_o__f__g__	NA	NA	NA	NA	0.0657229	0.0657229	0.0657229	TRUE	Deceased
f_Methylobacteriaceae_g__	NA	NA	NA	NA	0.0652911	0.0652911	0.0652911	FALSE	Alive
g_Roseburia	NA	NA	NA	NA	0.0649152	0.0649152	0.0649152	FALSE	Deceased
g_Cloacibacterium	NA	NA	NA	NA	0.0646163	0.0646163	0.0646163	FALSE	Alive
g_Salinibacterium	NA	NA	NA	NA	0.0644739	0.0644739	0.0644739	FALSE	Alive
g_Candidatus Rhodoluna	NA	NA	NA	NA	0.0630747	0.0630747	0.0630747	TRUE	Deceased
g_Bdellovibrio	NA	NA	NA	NA	0.062777	0.062777	0.062777	TRUE	Alive
f_EB1017_g__	NA	NA	NA	NA	0.0625192	0.0625192	0.0625192	TRUE	Alive
g_Rheinheimera	NA	NA	NA	NA	0.062304	0.062304	0.062304	TRUE	Deceased
g_Phormidium	NA	NA	NA	NA	0.0614994	0.0614994	0.0614994	TRUE	Alive
f_Thiotrichaceae_g__	NA	NA	NA	NA	0.0603047	0.0603047	0.0603047	TRUE	Alive
g_Pelomonas	NA	NA	NA	NA	0.0594196	0.0594196	0.0594196	TRUE	Deceased
f_ACK-M1_g__	NA	NA	NA	NA	0.0592442	0.0592442	0.0592442	TRUE	Deceased
f_Rhodobacteraceae_g__	NA	NA	NA	NA	0.0592209	0.0592209	0.0592209	TRUE	Deceased
g_[Ruminococcus]	NA	NA	NA	NA	0.0591397	0.0591397	0.0591397	TRUE	Alive
f_AK1AB1_02E_g__	NA	NA	NA	NA	0.0586147	0.0586147	0.0586147	FALSE	Alive
o_Streptophyta_f__g__	NA	NA	NA	NA	0.0583389	0.0583389	0.0583389	TRUE	Alive
g_Mycoplana	NA	NA	NA	NA	0.0581314	0.0581314	0.0581314	TRUE	Alive
f_Cryomorphaceae_g__	NA	NA	NA	NA	0.0580057	0.0580057	0.0580057	TRUE	Deceased
o_Sphingomonadales_f__g__	NA	NA	NA	NA	0.0579227	0.0579227	0.0579227	TRUE	Deceased
g_Xanthobacter	NA	NA	NA	NA	0.0571359	0.0571359	0.0571359	TRUE	Deceased
g_PSB-M-3	NA	NA	NA	NA	0.0570022	0.0570022	0.0570022	FALSE	Alive
g_Massilia	NA	NA	NA	NA	0.0565092	0.0565092	0.0565092	TRUE	Alive
g_Thermus	NA	NA	NA	NA	0.0565076	0.0565076	0.0565076	TRUE	Deceased
g_Methanobrevibacter	NA	NA	NA	NA	0.0562968	0.0562968	0.0562968	TRUE	Deceased
g_Dyadobacter	NA	NA	NA	NA	0.0561218	0.0561218	0.0561218	FALSE	Alive
f_Coxiellaceae_g__	NA	NA	NA	NA	0.0560052	0.0560052	0.0560052	FALSE	Alive
g_Rhizobium	NA	NA	NA	NA	0.055007	0.055007	0.055007	FALSE	Alive
g_Methylibium	NA	NA	NA	NA	0.0548846	0.0548846	0.0548846	TRUE	Deceased
g_Micrococcus	NA	NA	NA	NA	0.0542887	0.0542887	0.0542887	TRUE	Alive
o_Stramenopiles_f__g__	NA	NA	NA	NA	0.0542072	0.0542072	0.0542072	TRUE	Alive
f_Erythrobacteraceae_g__	NA	NA	NA	NA	0.0527003	0.0527003	0.0527003	TRUE	Alive
f_C111_g__	NA	NA	NA	NA	0.0526164	0.0526164	0.0526164	TRUE	Deceased
f_Planococcaceae_g__	NA	NA	NA	NA	0.0518437	0.0518437	0.0518437	FALSE	Alive
g_Hyphomonas	NA	NA	NA	NA	0.0511665	0.0511665	0.0511665	TRUE	Deceased
f_Chitinophagaceae_g__	NA	NA	NA	NA	0.051114	0.051114	0.051114	TRUE	Alive
f_Enterobacteriaceae_g__	NA	NA	NA	NA	0.050778	0.050778	0.050778	TRUE	Deceased
g_Collinsella	NA	NA	NA	NA	0.050729	0.050729	0.050729	TRUE	Alive
g_Treponema	NA	NA	NA	NA	0.0503585	0.0503585	0.0503585	TRUE	Alive
g_Methanosaeta	NA	NA	NA	NA	0.0502477	0.0502477	0.0502477	TRUE	Deceased
f_Neisseriaceae_g__	NA	NA	NA	NA	0.0501439	0.0501439	0.0501439	FALSE	Alive
g_Armatimonas	NA	NA	NA	NA	0.0485788	0.0485788	0.0485788	TRUE	Deceased
g_Turicibacter	NA	NA	NA	NA	0.048476	0.048476	0.048476	TRUE	Alive
g_Actinoplanes	NA	NA	NA	NA	0.0480759	0.0480759	0.0480759	FALSE	Deceased
g_Hydrogenophaga	NA	NA	NA	NA	0.0478796	0.0478796	0.0478796	TRUE	Deceased
g_Carnobacterium	NA	NA	NA	NA	0.0474261	0.0474261	0.0474261	TRUE	Deceased
g_Novosphingobium	NA	NA	NA	NA	0.0471525	0.0471525	0.0471525	TRUE	Alive
g_5-7N15	NA	NA	NA	NA	0.0468932	0.0468932	0.0468932	TRUE	Alive
g_Desulfosporosinus	NA	NA	NA	NA	0.0468451	0.0468451	0.0468451	TRUE	Alive
g_Megamonas	NA	NA	NA	NA	0.0468425	0.0468425	0.0468425	TRUE	Deceased
o_Bacillales_f__g__	NA	NA	NA	NA	0.0463951	0.0463951	0.0463951	FALSE	Alive
o_Ellin6067_f__g__	NA	NA	NA	NA	0.0463706	0.0463706	0.0463706	FALSE	Alive
g_Variovorax	NA	NA	NA	NA	0.0457792	0.0457792	0.0457792	TRUE	Deceased
g_Simplicispira	NA	NA	NA	NA	0.0455564	0.0455564	0.0455564	TRUE	Deceased
c_BD4-9_o__f__g__	NA	NA	NA	NA	0.0445268	0.0445268	0.0445268	TRUE	Deceased
g_Pedobacter	NA	NA	NA	NA	0.0440255	0.0440255	0.0440255	TRUE	Alive
f_Alcaligenaceae_g__	NA	NA	NA	NA	0.0434776	0.0434776	0.0434776	TRUE	Alive
f_Clostridiaceae_g_Clostridium	NA	NA	NA	NA	0.0433481	0.0433481	0.0433481	TRUE	Alive
f_Aerococcaceae_g__	NA	NA	NA	NA	0.0433062	0.0433062	0.0433062	TRUE	Alive
g_Burkholderia	NA	NA	NA	NA	0.0433046	0.0433046	0.0433046	TRUE	Alive
c_SM2F11_o__f__g__	NA	NA	NA	NA	0.0430962	0.0430962	0.0430962	TRUE	Alive
p_SR1_c__o__f__g__	NA	NA	NA	NA	0.0426691	0.0426691	0.0426691	FALSE	Deceased
g_Dokdonella	NA	NA	NA	NA	0.0424206	0.0424206	0.0424206	TRUE	Alive
g_Limnohabitans	NA	NA	NA	NA	0.0423885	0.0423885	0.0423885	TRUE	Deceased
c_Actinobacteria_o__f__g__	NA	NA	NA	NA	0.0422883	0.0422883	0.0422883	TRUE	Alive
g_Pelosinus	NA	NA	NA	NA	0.0421684	0.0421684	0.0421684	TRUE	Alive
o_[Pedosphaerales]_f__g__	NA	NA	NA	NA	0.0420675	0.0420675	0.0420675	TRUE	Alive
g_Rubrivivax	NA	NA	NA	NA	0.0415575	0.0415575	0.0415575	TRUE	Deceased
g_Rudanella	NA	NA	NA	NA	0.0415502	0.0415502	0.0415502	FALSE	Alive
g_Finegoldia	NA	NA	NA	NA	0.0414702	0.0414702	0.0414702	TRUE	Deceased
g_Acutodesmus	NA	NA	NA	NA	0.0413219	0.0413219	0.0413219	TRUE	Deceased
g_Woodsholea	NA	NA	NA	NA	0.0410921	0.0410921	0.0410921	TRUE	Alive
f_Haliangiaceae_g__	NA	NA	NA	NA	0.0409402	0.0409402	0.0409402	TRUE	Deceased
g_Amaricoccus	NA	NA	NA	NA	0.0408031	0.0408031	0.0408031	TRUE	Deceased
g_Hyphomicrobium	NA	NA	NA	NA	0.0402784	0.0402784	0.0402784	TRUE	Deceased
o_Legionellales_f__g__	NA	NA	NA	NA	0.0402174	0.0402174	0.0402174	TRUE	Alive
g_Flavobacterium	NA	NA	NA	NA	0.0401692	0.0401692	0.0401692	TRUE	Alive
g_Cellvibrio	NA	NA	NA	NA	0.039966	0.039966	0.039966	FALSE	Deceased
g_Aerococcus	NA	NA	NA	NA	0.0396069	0.0396069	0.0396069	FALSE	Deceased
g_Frigoribacterium	NA	NA	NA	NA	0.0395898	0.0395898	0.0395898	TRUE	Alive
f_211ds20_g__	NA	NA	NA	NA	0.0394755	0.0394755	0.0394755	TRUE	Deceased
o_Haptophyceae_f__g__	NA	NA	NA	NA	0.0394689	0.0394689	0.0394689	TRUE	Alive
g_Sporosarcina	NA	NA	NA	NA	0.0394207	0.0394207	0.0394207	TRUE	Alive
o_Cytophagales_f__g__	NA	NA	NA	NA	0.0392094	0.0392094	0.0392094	TRUE	Deceased
g_Aquaspirillum	NA	NA	NA	NA	0.0390504	0.0390504	0.0390504	TRUE	Deceased
g_Corynebacterium	NA	NA	NA	NA	0.038919	0.038919	0.038919	TRUE	Alive
g_Modestobacter	NA	NA	NA	NA	0.0388712	0.0388712	0.0388712	TRUE	Deceased
g_Macellibacteroides	NA	NA	NA	NA	0.0387677	0.0387677	0.0387677	TRUE	Alive
f_Micromonosporaceae_g__	NA	NA	NA	NA	0.0387055	0.0387055	0.0387055	FALSE	Alive
g_Bosea	NA	NA	NA	NA	0.0379117	0.0379117	0.0379117	TRUE	Alive
g_Runella	NA	NA	NA	NA	0.0378763	0.0378763	0.0378763	TRUE	Deceased
g_Herbaspirillum	NA	NA	NA	NA	0.0378289	0.0378289	0.0378289	TRUE	Deceased
g_Blautia	NA	NA	NA	NA	0.0373591	0.0373591	0.0373591	TRUE	Deceased
g_Nitrosopumilus	NA	NA	NA	NA	0.0372966	0.0372966	0.0372966	TRUE	Deceased
g_Sulfurimonas	NA	NA	NA	NA	0.03713	0.03713	0.03713	TRUE	Deceased
g_Bifidobacterium	NA	NA	NA	NA	0.0369977	0.0369977	0.0369977	FALSE	Deceased
g_Polaromonas	NA	NA	NA	NA	0.0366809	0.0366809	0.0366809	TRUE	Alive
g_Blattabacterium	NA	NA	NA	NA	0.0364783	0.0364783	0.0364783	FALSE	Alive
f_RFP12_g__	NA	NA	NA	NA	0.0363587	0.0363587	0.0363587	FALSE	Alive
g_Solibacillus	NA	NA	NA	NA	0.0362754	0.0362754	0.0362754	TRUE	Alive
g_Arenimonas	NA	NA	NA	NA	0.0361671	0.0361671	0.0361671	TRUE	Alive
f_Xanthomonadaceae_g__	NA	NA	NA	NA	0.0358874	0.0358874	0.0358874	TRUE	Deceased
g_Sphingobium	NA	NA	NA	NA	0.0358121	0.0358121	0.0358121	TRUE	Alive
k_Bacteria_p__c__o__f__g__	NA	NA	NA	NA	0.0357461	0.0357461	0.0357461	TRUE	Alive
f_Legionellaceae_g__	NA	NA	NA	NA	0.0354224	0.0354224	0.0354224	FALSE	Alive
c_TM7-1_o__f__g__	NA	NA	NA	NA	0.0354064	0.0354064	0.0354064	TRUE	Alive
g_T78	NA	NA	NA	NA	0.0350137	0.0350137	0.0350137	TRUE	Alive
g_Sediminibacterium	NA	NA	NA	NA	0.0343067	0.0343067	0.0343067	TRUE	Deceased
f_Nocardioidaceae_g__	NA	NA	NA	NA	0.0338697	0.0338697	0.0338697	FALSE	Alive
g_Bacteroides	NA	NA	NA	NA	0.0338657	0.0338657	0.0338657	TRUE	Alive
o_Burkholderiales_f__g__	NA	NA	NA	NA	0.0336316	0.0336316	0.0336316	TRUE	Alive
o_MLE1-12_f__g__	NA	NA	NA	NA	0.0329108	0.0329108	0.0329108	TRUE	Alive
g_Candidatus Methanoregula	NA	NA	NA	NA	0.032887	0.032887	0.032887	FALSE	Deceased
o_Fusobacteriales_f__g__	NA	NA	NA	NA	0.0319182	0.0319182	0.0319182	FALSE	Deceased
g_Haemophilus	NA	NA	NA	NA	0.0317857	0.0317857	0.0317857	TRUE	Deceased
o_Methylophilales_f__g__	NA	NA	NA	NA	0.0316728	0.0316728	0.0316728	TRUE	Alive
g_Tolumonas	NA	NA	NA	NA	0.0315041	0.0315041	0.0315041	FALSE	Deceased
g_Cytophaga	NA	NA	NA	NA	0.0312443	0.0312443	0.0312443	TRUE	Deceased
c_OPB41_o__f__g__	NA	NA	NA	NA	0.0311402	0.0311402	0.0311402	TRUE	Deceased
g_Herminiimonas	NA	NA	NA	NA	0.0309191	0.0309191	0.0309191	TRUE	Deceased
g_Luteolibacter	NA	NA	NA	NA	0.0308908	0.0308908	0.0308908	TRUE	Deceased
f_SAGMA-X_g__	NA	NA	NA	NA	0.030873	0.030873	0.030873	TRUE	Alive
c_ABY1_o__f__g__	NA	NA	NA	NA	0.0306264	0.0306264	0.0306264	FALSE	Deceased
g_Mycobacterium	NA	NA	NA	NA	0.0303726	0.0303726	0.0303726	TRUE	Deceased
g_Micromonospora	NA	NA	NA	NA	0.0301497	0.0301497	0.0301497	TRUE	Deceased
g_Staphylococcus	NA	NA	NA	NA	0.029599	0.029599	0.029599	FALSE	Alive
o_[Saprospirales]_f__g__	NA	NA	NA	NA	0.0295244	0.0295244	0.0295244	TRUE	Alive
g_Sulfuritalea	NA	NA	NA	NA	0.0295051	0.0295051	0.0295051	TRUE	Alive
g_Crenothrix	NA	NA	NA	NA	0.0293205	0.0293205	0.0293205	TRUE	Deceased
p_FBP_c__o__f__g__	NA	NA	NA	NA	0.0293199	0.0293199	0.0293199	TRUE	Alive
o_iii1-15_f__g__	NA	NA	NA	NA	0.0291146	0.0291146	0.0291146	TRUE	Deceased
g_Bacillus	NA	NA	NA	NA	0.028779	0.028779	0.028779	FALSE	Alive
o_SC-I-84_f__g__	NA	NA	NA	NA	0.0286832	0.0286832	0.0286832	TRUE	Alive
g_Zymomonas	NA	NA	NA	NA	0.0285762	0.0285762	0.0285762	TRUE	Deceased
f_Bacteroidaceae_g__	NA	NA	NA	NA	0.0278604	0.0278604	0.0278604	TRUE	Deceased
g_Paracoccus	NA	NA	NA	NA	0.0277391	0.0277391	0.0277391	TRUE	Alive
g_Ruminococcus	NA	NA	NA	NA	0.0275695	0.0275695	0.0275695	FALSE	Alive
g_Frankia	NA	NA	NA	NA	0.0274395	0.0274395	0.0274395	TRUE	Deceased
o_Elusimicrobiales_f__g__	NA	NA	NA	NA	0.0270282	0.0270282	0.0270282	TRUE	Alive
f_Cyclobacteriaceae_g__	NA	NA	NA	NA	0.0269056	0.0269056	0.0269056	TRUE	Alive
o_Bacteroidales_f__g__	NA	NA	NA	NA	NA	0.0263243	0.0263243	FALSE	Alive
g_Janthinobacterium	NA	NA	NA	NA	NA	0.0262738	0.0262738	TRUE	Alive
g_Acanthamoeba	NA	NA	NA	NA	NA	0.0262359	0.0262359	FALSE	Deceased
f_Pirellulaceae_g__	NA	NA	NA	NA	NA	0.0261601	0.0261601	TRUE	Deceased
p_OD1_c__o__f__g__	NA	NA	NA	NA	NA	0.0257678	0.0257678	FALSE	Deceased
f_Actinomycetaceae_g__	NA	NA	NA	NA	NA	0.0255572	0.0255572	FALSE	Deceased
f_Beijerinckiaceae_g__	NA	NA	NA	NA	NA	0.0255493	0.0255493	TRUE	Alive
g_Aquabacterium	NA	NA	NA	NA	NA	0.0254424	0.0254424	FALSE	Deceased
g_Dorea	NA	NA	NA	NA	NA	0.0253194	0.0253194	FALSE	Deceased
o_YS2_f__g__	NA	NA	NA	NA	NA	0.0250252	0.0250252	TRUE	Alive
g_Mogibacterium	NA	NA	NA	NA	NA	0.0249727	0.0249727	FALSE	Alive
g_Weissella	NA	NA	NA	NA	NA	0.0249044	0.0249044	TRUE	Deceased
g_Thiothrix	NA	NA	NA	NA	NA	0.0248106	0.0248106	TRUE	Deceased
g_Zoogloea	NA	NA	NA	NA	NA	0.0244944	0.0244944	FALSE	Alive
g_Coprococcus	NA	NA	NA	NA	NA	0.024491	0.024491	TRUE	Alive
g_Chryseobacterium	NA	NA	NA	NA	NA	0.0244248	0.0244248	TRUE	Deceased
g_Anoxybacillus	NA	NA	NA	NA	NA	0.0243837	0.0243837	TRUE	Alive
o_Spirobacillales_f__g__	NA	NA	NA	NA	NA	0.0242547	0.0242547	TRUE	Alive
g_Nocardioides	NA	NA	NA	NA	NA	0.0241869	0.0241869	TRUE	Deceased
f_Coriobacteriaceae_g__	NA	NA	NA	NA	NA	0.024106	0.024106	TRUE	Alive
g_Erythromicrobium	NA	NA	NA	NA	NA	0.0237369	0.0237369	TRUE	Deceased
f_Ellin6075_g__	NA	NA	NA	NA	NA	0.0236714	0.0236714	TRUE	Alive
f_Syntrophobacteraceae_g__	NA	NA	NA	NA	NA	0.0235526	0.0235526	TRUE	Deceased
g_Aquirestis	NA	NA	NA	NA	NA	0.0234905	0.0234905	FALSE	Alive
g_Planktoluna	NA	NA	NA	NA	NA	0.0234384	0.0234384	TRUE	Deceased
f_Dolo_23_g__	NA	NA	NA	NA	NA	0.0234374	0.0234374	TRUE	Deceased
g_Gordonia	NA	NA	NA	NA	NA	0.0230067	0.0230067	TRUE	Alive
c_Chloroplast_o__f__g__	NA	NA	NA	NA	NA	0.0229302	0.0229302	TRUE	Alive
o_Rhizobiales_f__g__	NA	NA	NA	NA	NA	0.0228864	0.0228864	TRUE	Deceased
f_0319-6G20_g__	NA	NA	NA	NA	NA	0.0224194	0.0224194	TRUE	Alive
f_Procabacteriaceae_g__	NA	NA	NA	NA	NA	0.0223995	0.0223995	TRUE	Alive
g_Stenotrophomonas	NA	NA	NA	NA	NA	0.0221872	0.0221872	TRUE	Alive
g_Trichococcus	NA	NA	NA	NA	NA	0.0221007	0.0221007	TRUE	Alive
g_Pseudomonas	NA	NA	NA	NA	NA	0.0213456	0.0213456	TRUE	Alive
f_Nakamurellaceae_g__	NA	NA	NA	NA	NA	0.0213002	0.0213002	TRUE	Deceased
f_Sphingobacteriaceae_g__	NA	NA	NA	NA	NA	0.0209367	0.0209367	TRUE	Alive
g_Sanguibacter	NA	NA	NA	NA	NA	0.0208385	0.0208385	TRUE	Alive
g_Sulfurospirillum	NA	NA	NA	NA	NA	0.0207527	0.0207527	TRUE	Alive
g_Planctomyces	NA	NA	NA	NA	NA	0.020615	0.020615	TRUE	Deceased
c_SJA-4_o__f__g__	NA	NA	NA	NA	NA	0.0205969	0.0205969	TRUE	Deceased
g_Akkermansia	NA	NA	NA	NA	NA	0.0199618	0.0199618	TRUE	Deceased
g_Sphingopyxis	NA	NA	NA	NA	NA	0.0198164	0.0198164	TRUE	Deceased
g_Spirochaeta	NA	NA	NA	NA	NA	0.0196244	0.0196244	FALSE	Deceased
g_Paenibacillus	NA	NA	NA	NA	NA	0.0195248	0.0195248	TRUE	Deceased
f_Micrococcaceae_g__	NA	NA	NA	NA	NA	0.0193649	0.0193649	TRUE	Alive
c_SBRH58_o__f__g__	NA	NA	NA	NA	NA	0.0193482	0.0193482	TRUE	Deceased
g_Faecalibacterium	NA	NA	NA	NA	NA	0.0191778	0.0191778	TRUE	Deceased
g_Phytophthora	NA	NA	NA	NA	NA	0.0190806	0.0190806	TRUE	Alive
g_Arthrobacter	NA	NA	NA	NA	NA	0.0190304	0.0190304	FALSE	Deceased
f_Lachnospiraceae_g__	NA	NA	NA	NA	NA	0.0189581	0.0189581	TRUE	Alive
g_Gemmata	NA	NA	NA	NA	NA	0.0189433	0.0189433	TRUE	Alive
g_Leptothrix	NA	NA	NA	NA	NA	0.0187937	0.0187937	TRUE	Alive
f_SB-1_g__	NA	NA	NA	NA	NA	0.0185793	0.0185793	TRUE	Alive
o_Actinomycetales_f__g__	NA	NA	NA	NA	NA	0.018532	0.018532	TRUE	Alive
g_Synechococcus	NA	NA	NA	NA	NA	0.0185182	0.0185182	TRUE	Alive
g_Marmoricola	NA	NA	NA	NA	NA	0.0184581	0.0184581	TRUE	Deceased
o_RF39_f__g__	NA	NA	NA	NA	NA	0.0183313	0.0183313	TRUE	Deceased
g_Acinetobacter	NA	NA	NA	NA	NA	0.0182723	0.0182723	TRUE	Alive
g_Kaistobacter	NA	NA	NA	NA	NA	0.0180557	0.0180557	TRUE	Alive
g_Alkanindiges	NA	NA	NA	NA	NA	0.0179956	0.0179956	TRUE	Alive
g_Kineosporia	NA	NA	NA	NA	NA	0.0164985	0.0164985	FALSE	Deceased
g_Lachnoanaerobaculum	NA	NA	NA	NA	NA	0.0164746	0.0164746	TRUE	Deceased
f_[Marinicellaceae]_g__	NA	NA	NA	NA	NA	0.0163992	0.0163992	TRUE	Alive
g_Aminobacter	NA	NA	NA	NA	NA	0.0163164	0.0163164	TRUE	Deceased
o_JG30-KF-CM45_f__g__	NA	NA	NA	NA	NA	0.0161932	0.0161932	TRUE	Alive
f_Oxalobacteraceae_g__	NA	NA	NA	NA	NA	0.0161695	0.0161695	TRUE	Alive
f_Idiomarinaceae_g__	NA	NA	NA	NA	NA	0.0160635	0.0160635	TRUE	Alive
g_Magnetospirillum	NA	NA	NA	NA	NA	0.0160096	0.0160096	TRUE	Deceased
g_Lactobacillus	NA	NA	NA	NA	NA	0.0158241	0.0158241	TRUE	Alive
g_Fusibacter	NA	NA	NA	NA	NA	0.0158055	0.0158055	TRUE	Alive
g_Acetobacterium	NA	NA	NA	NA	NA	0.0155402	0.0155402	TRUE	Alive
g_Alicyclobacillus	NA	NA	NA	NA	NA	0.0153685	0.0153685	FALSE	Alive
o_EW055_f__g__	NA	NA	NA	NA	NA	0.0153005	0.0153005	FALSE	Alive
g_Cellulomonas	NA	NA	NA	NA	NA	0.0150323	0.0150323	TRUE	Deceased
f_Patulibacteraceae_g__	NA	NA	NA	NA	NA	0.0149633	0.0149633	FALSE	Alive
f_Koribacteraceae_g__	NA	NA	NA	NA	NA	0.0146984	0.0146984	TRUE	Alive
g_Nitrospira	NA	NA	NA	NA	NA	0.0146309	0.0146309	TRUE	Deceased
f_Methylophilaceae_g__	NA	NA	NA	NA	NA	0.0145533	0.0145533	FALSE	Alive
c_PBS-25_o__f__g__	NA	NA	NA	NA	NA	0.0145322	0.0145322	TRUE	Alive
o_CCU21_f__g__	NA	NA	NA	NA	NA	0.0144444	0.0144444	FALSE	Alive
g_Capnocytophaga	NA	NA	NA	NA	NA	0.014344	0.014344	TRUE	Deceased
g_Sphingobacterium	NA	NA	NA	NA	NA	0.0143412	0.0143412	TRUE	Alive
g_Arcobacter	NA	NA	NA	NA	NA	0.0139923	0.0139923	FALSE	Alive
g_Patulibacter	NA	NA	NA	NA	NA	0.0139885	0.0139885	TRUE	Deceased
g_Inhella	NA	NA	NA	NA	NA	0.0138467	0.0138467	TRUE	Deceased
g_Williamsia	NA	NA	NA	NA	NA	0.0133436	0.0133436	FALSE	Deceased
f_Pseudomonadaceae_g__	NA	NA	NA	NA	NA	0.013306	0.013306	TRUE	Alive
g_Yonghaparkia	NA	NA	NA	NA	NA	0.0132352	0.0132352	TRUE	Deceased
f_Isosphaeraceae_g__	NA	NA	NA	NA	NA	0.0129283	0.0129283	FALSE	Alive
f_Hyphomonadaceae_g__	NA	NA	NA	NA	NA	0.0126817	0.0126817	TRUE	Alive
f_Marinilabiaceae_g__	NA	NA	NA	NA	NA	0.0125354	0.0125354	TRUE	Deceased
g_Uliginosibacterium	NA	NA	NA	NA	NA	0.0125272	0.0125272	FALSE	Deceased
g_Citrobacter	NA	NA	NA	NA	NA	0.0125228	0.0125228	FALSE	Alive
g_Phycicoccus	NA	NA	NA	NA	NA	0.0124364	0.0124364	TRUE	Alive
c_Acidobacteria-6_o__f__g__	NA	NA	NA	NA	NA	0.0123711	0.0123711	TRUE	Deceased
g_N09	NA	NA	NA	NA	NA	0.0123047	0.0123047	TRUE	Alive
g_Oscillospira	NA	NA	NA	NA	NA	0.0122904	0.0122904	TRUE	Alive
g_Iamia	NA	NA	NA	NA	NA	0.0119489	0.0119489	TRUE	Deceased
f_Xenococcaceae_g__	NA	NA	NA	NA	NA	0.0118602	0.0118602	TRUE	Alive
g_Cyanobacterium	NA	NA	NA	NA	NA	0.0117966	0.0117966	TRUE	Alive
g_Parabacteroides	NA	NA	NA	NA	NA	0.0117094	0.0117094	TRUE	Alive
g_Bordetella	NA	NA	NA	NA	NA	0.0116957	0.0116957	TRUE	Alive
g_Devosia	NA	NA	NA	NA	NA	0.0116635	0.0116635	FALSE	Deceased
g_Syntrophomonas	NA	NA	NA	NA	NA	0.0116245	0.0116245	TRUE	Deceased
g_[Clostridium]	NA	NA	NA	NA	NA	0.0115904	0.0115904	TRUE	Alive
f_Comamonadaceae_g__	NA	NA	NA	NA	NA	0.011457	0.011457	TRUE	Deceased
o_Myxococcales_f__g__	NA	NA	NA	NA	NA	0.0114379	0.0114379	TRUE	Alive
g_Propionibacterium	NA	NA	NA	NA	NA	0.0113645	0.0113645	TRUE	Alive
g_Sutterella	NA	NA	NA	NA	NA	0.0109333	0.0109333	TRUE	Alive
g_Thermoactinomyces	NA	NA	NA	NA	NA	0.0107377	0.0107377	TRUE	Alive
g_Caulobacter	NA	NA	NA	NA	NA	0.0107368	0.0107368	FALSE	Alive
f_Veillonellaceae_g__	NA	NA	NA	NA	NA	0.0107313	0.0107313	TRUE	Deceased
g_Lachnospira	NA	NA	NA	NA	NA	0.0107005	0.0107005	TRUE	Deceased
f_Bradyrhizobiaceae_g__	NA	NA	NA	NA	NA	0.0106472	0.0106472	FALSE	Deceased
f_Enterococcaceae_g__	NA	NA	NA	NA	NA	0.0106027	0.0106027	TRUE	Deceased
g_Reyranella	NA	NA	NA	NA	NA	0.0105596	0.0105596	TRUE	Deceased
f_Erysipelotrichaceae_g__	NA	NA	NA	NA	NA	0.0105379	0.0105379	TRUE	Alive
f_Methylococcaceae_g__	NA	NA	NA	NA	NA	0.0105111	0.0105111	FALSE	Alive
g_Luteimonas	NA	NA	NA	NA	NA	0.0104575	0.0104575	TRUE	Alive
g_Ralstonia	NA	NA	NA	NA	NA	0.0104478	0.0104478	TRUE	Alive
g_Dok59	NA	NA	NA	NA	NA	0.0104466	0.0104466	TRUE	Alive
g_Pediococcus	NA	NA	NA	NA	NA	0.0103469	0.0103469	TRUE	Alive
o_Ellin329_f__g__	NA	NA	NA	NA	NA	0.00991444	0.00991444	FALSE	Deceased
f_Bartonellaceae_g__	NA	NA	NA	NA	NA	0.00935227	0.00935227	TRUE	Alive
g_Verrucomicrobium	NA	NA	NA	NA	NA	0.00896313	0.00896313	FALSE	Deceased
f_Rhizobiaceae_g__	NA	NA	NA	NA	NA	NA	0.0088235	TRUE	Alive
g_Veillonella	NA	NA	NA	NA	NA	NA	0.00880859	FALSE	Deceased
g_Rhodoplanes	NA	NA	NA	NA	NA	NA	0.00879836	FALSE	Alive
g_Jeotgalicoccus	NA	NA	NA	NA	NA	NA	0.00864741	TRUE	Deceased
g_Agitococcus	NA	NA	NA	NA	NA	NA	0.00846524	TRUE	Alive
f_auto67_4W_g__	NA	NA	NA	NA	NA	NA	0.00845894	TRUE	Deceased
g_Butyrivibrio	NA	NA	NA	NA	NA	NA	0.00839669	FALSE	Deceased
g_Microvirgula	NA	NA	NA	NA	NA	NA	0.00826794	TRUE	Alive
g_Dialister	NA	NA	NA	NA	NA	NA	0.00821004	TRUE	Deceased
g_Blastococcus	NA	NA	NA	NA	NA	NA	0.0079839	TRUE	Deceased
f_[Bryobacteraceae]_g__	NA	NA	NA	NA	NA	NA	0.00793025	TRUE	Alive
f_Opitutaceae_g__	NA	NA	NA	NA	NA	NA	0.00790607	FALSE	Deceased
g_Tatlockia	NA	NA	NA	NA	NA	NA	0.00782247	TRUE	Alive
g_Rickettsia	NA	NA	NA	NA	NA	NA	0.00770079	TRUE	Deceased
g_Geothrix	NA	NA	NA	NA	NA	NA	0.00769387	TRUE	Deceased
f_Sporichthyaceae_g__	NA	NA	NA	NA	NA	NA	0.00762524	TRUE	Alive
g_Gemmatimonas	NA	NA	NA	NA	NA	NA	0.0074866	TRUE	Alive
g_Spirosoma	NA	NA	NA	NA	NA	NA	0.0074447	FALSE	Deceased
g_Desulfovibrio	NA	NA	NA	NA	NA	NA	0.00733014	TRUE	Alive
g_Terriglobus	NA	NA	NA	NA	NA	NA	0.00718951	TRUE	Alive
g_Agromyces	NA	NA	NA	NA	NA	NA	0.00716142	TRUE	Deceased
f_Armatimonadaceae_g__	NA	NA	NA	NA	NA	NA	0.00711689	TRUE	Alive
g_Leptotrichia	NA	NA	NA	NA	NA	NA	0.00709148	FALSE	Deceased
f_Rickettsiaceae_g__	NA	NA	NA	NA	NA	NA	0.00692609	TRUE	Deceased
g_Oceanobacillus	NA	NA	NA	NA	NA	NA	0.0068475	TRUE	Deceased
g_Paulinella	NA	NA	NA	NA	NA	NA	0.00683468	TRUE	Alive
g_Thermomonas	NA	NA	NA	NA	NA	NA	0.00683246	FALSE	Deceased
g_Renibacterium	NA	NA	NA	NA	NA	NA	0.0065611	TRUE	Deceased
g_Gemmiger	NA	NA	NA	NA	NA	NA	0.00652962	FALSE	Alive
p_Chloroflexi_c__o__f__g__	NA	NA	NA	NA	NA	NA	0.00649545	TRUE	Alive
g_Peptoniphilus	NA	NA	NA	NA	NA	NA	0.00635437	TRUE	Alive
f_Intrasporangiaceae_g__	NA	NA	NA	NA	NA	NA	0.00625616	TRUE	Alive
o_BD7-3_f__g__	NA	NA	NA	NA	NA	NA	0.006182	FALSE	Alive
g_Aeromonas	NA	NA	NA	NA	NA	NA	0.00571893	TRUE	Deceased
g_Proteiniclasticum	NA	NA	NA	NA	NA	NA	0.00565612	TRUE	Deceased
g_Cryptosporangium	NA	NA	NA	NA	NA	NA	0.00549017	TRUE	Deceased
g_Luteibacter	NA	NA	NA	NA	NA	NA	0.00504219	TRUE	Deceased
f_RB40_g__	NA	NA	NA	NA	NA	NA	0.0050084	TRUE	Deceased
f_Ruminococcaceae_g_Clostridium	NA	NA	NA	NA	NA	NA	0.00441175	TRUE	Alive
g_Blastomonas	NA	NA	NA	NA	NA	NA	0.00439214	TRUE	Alive
g_Porphyromonas	NA	NA	NA	NA	NA	NA	0.00432097	TRUE	Deceased
f_Porphyromonadaceae_g__	NA	NA	NA	NA	NA	NA	0.00427014	TRUE	Alive
g_Arsenicicoccus	NA	NA	NA	NA	NA	NA	0.00424835	TRUE	Deceased
g_Paenisporosarcina	NA	NA	NA	NA	NA	NA	0.00422321	TRUE	Deceased
g_Pseudoxanthomonas	NA	NA	NA	NA	NA	NA	0.00415922	TRUE	Alive
g_Roseococcus	NA	NA	NA	NA	NA	NA	0.00413731	TRUE	Deceased
g_Brevibacterium	NA	NA	NA	NA	NA	NA	0.00411763	TRUE	Deceased
p_WPS-2_c__o__f__g__	NA	NA	NA	NA	NA	NA	0.0040668	TRUE	Alive
g_Nevskia	NA	NA	NA	NA	NA	NA	0.0040668	TRUE	Alive
g_Cupriavidus	NA	NA	NA	NA	NA	NA	0.0040668	TRUE	Alive
g_Succinivibrio	NA	NA	NA	NA	NA	NA	0.00405428	TRUE	Alive
g_Flavisolibacter	NA	NA	NA	NA	NA	NA	0.00400325	TRUE	Alive
g_Acholeplasma	NA	NA	NA	NA	NA	NA	0.00398743	TRUE	Deceased
o_Ucn15732_f__g__	NA	NA	NA	NA	NA	NA	0.00392155	TRUE	Deceased
f_Methylocystaceae_g__	NA	NA	NA	NA	NA	NA	0.00392155	TRUE	Alive
g_Dermacoccus	NA	NA	NA	NA	NA	NA	0.00386613	FALSE	Alive
c_Gemm-1_o__f__g__	NA	NA	NA	NA	NA	NA	0.00382757	TRUE	Deceased
o_KD8-87_f__g__	NA	NA	NA	NA	NA	NA	0.00381262	TRUE	Deceased
g_Nitrincola	NA	NA	NA	NA	NA	NA	0.00373637	TRUE	Alive
g_Perlucidibaca	NA	NA	NA	NA	NA	NA	0.00373637	TRUE	Deceased
f_Lactobacillaceae_g__	NA	NA	NA	NA	NA	NA	0.00365514	TRUE	Deceased
f_Fusobacteriaceae_g__	NA	NA	NA	NA	NA	NA	0.00365514	TRUE	Deceased
g_[Prevotella]	NA	NA	NA	NA	NA	NA	0.00343136	TRUE	Deceased
o_OPB54_f__g__	NA	NA	NA	NA	NA	NA	0.00343136	TRUE	Deceased
g_Brachybacterium	NA	NA	NA	NA	NA	NA	0.00343136	TRUE	Alive
o_Rhodobacterales_f__g__	NA	NA	NA	NA	NA	NA	0.00343136	TRUE	Deceased
f_Ectothiorhodospiraceae_g__	NA	NA	NA	NA	NA	NA	0.00320139	TRUE	Deceased
g_Methanobacterium	NA	NA	NA	NA	NA	NA	0.0030501	TRUE	Deceased
o_MBA08_f__g__	NA	NA	NA	NA	NA	NA	0.0030501	TRUE	Alive
f_mb2424_g__	NA	NA	NA	NA	NA	NA	0.0030501	TRUE	Alive
g_Rathayibacter	NA	NA	NA	NA	NA	NA	0.0030501	FALSE	Deceased
g_Pseudanabaena	NA	NA	NA	NA	NA	NA	0.0030501	TRUE	Deceased
g_Kytococcus	NA	NA	NA	NA	NA	NA	0.00244008	TRUE	Alive
g_Candidatus Nitrososphaera	NA	NA	NA	NA	NA	NA	0	TRUE	Deceased
c_ZB2_o__f__g__	NA	NA	NA	NA	NA	NA	0	FALSE	Deceased
g_Campylobacter	NA	NA	NA	NA	NA	NA	0	TRUE	Deceased
p_Bacteroidetes_c__o__f__g__	NA	NA	NA	NA	NA	NA	0	TRUE	Alive
f_[Weeksellaceae]_g__	NA	NA	NA	NA	NA	NA	0	TRUE	Deceased
g_Wautersiella	NA	NA	NA	NA	NA	NA	0	TRUE	Deceased
g_Elizabethkingia	NA	NA	NA	NA	NA	NA	0	TRUE	Deceased
f_Rikenellaceae_g__	NA	NA	NA	NA	NA	NA	0	TRUE	Alive
g_Blvii28	NA	NA	NA	NA	NA	NA	0	TRUE	Deceased
c_OPB56_o__f__g__	NA	NA	NA	NA	NA	NA	0	TRUE	Deceased
g_Oribacterium	NA	NA	NA	NA	NA	NA	0	TRUE	Deceased
f_Christensenellaceae_g__	NA	NA	NA	NA	NA	NA	0	TRUE	Deceased
f_OM27_g__	NA	NA	NA	NA	NA	NA	0	TRUE	Alive
f_[Tissierellaceae]_g__	NA	NA	NA	NA	NA	NA	0	TRUE	Alive
g_Leuconostoc	NA	NA	NA	NA	NA	NA	0	TRUE	Alive
g_Alloiococcus	NA	NA	NA	NA	NA	NA	0	TRUE	Deceased
o_H39_f__g__	NA	NA	NA	NA	NA	NA	0	TRUE	Deceased
g_Dietzia	NA	NA	NA	NA	NA	NA	0	FALSE	Alive
g_Pseudonocardia	NA	NA	NA	NA	NA	NA	0	TRUE	Alive
g_Rothia	NA	NA	NA	NA	NA	NA	0	TRUE	Alive
g_Yaniella	NA	NA	NA	NA	NA	NA	0	TRUE	Alive
f_Streptosporangiaceae_g__	NA	NA	NA	NA	NA	NA	0	TRUE	Alive
f_JdFBGBact_g__	NA	NA	NA	NA	NA	NA	0	TRUE	Deceased
f_[Chthoniobacteraceae]_g__	NA	NA	NA	NA	NA	NA	0	TRUE	Alive
g_planctomycete	NA	NA	NA	NA	NA	NA	0	TRUE	Deceased
g_A17	NA	NA	NA	NA	NA	NA	0	TRUE	Alive
o_Chlorophyta_f__g__	NA	NA	NA	NA	NA	NA	0	TRUE	Alive
g_Turneriella	NA	NA	NA	NA	NA	NA	0	TRUE	Alive
g_Fusobacterium	NA	NA	NA	NA	NA	NA	0	FALSE	Deceased
o_S1198_f__g__	NA	NA	NA	NA	NA	NA	0	TRUE	Alive
g_Peredibacter	NA	NA	NA	NA	NA	NA	0	TRUE	Alive
g_Pedomicrobium	NA	NA	NA	NA	NA	NA	0	FALSE	Alive
g_Anaerospora	NA	NA	NA	NA	NA	NA	0	TRUE	Deceased
f_Aurantimonadaceae_g__	NA	NA	NA	NA	NA	NA	0	TRUE	Deceased
g_Rhodoblastus	NA	NA	NA	NA	NA	NA	0	TRUE	Alive
g_Azospirillum	NA	NA	NA	NA	NA	NA	0	TRUE	Deceased
g_Skermanella	NA	NA	NA	NA	NA	NA	0	TRUE	Deceased
g_Geobacter	NA	NA	NA	NA	NA	NA	0	TRUE	Alive
f_Polyangiaceae_g__	NA	NA	NA	NA	NA	NA	0	TRUE	Alive
g_Xylella	NA	NA	NA	NA	NA	NA	0	FALSE	Alive
f_Piscirickettsiaceae_g__	NA	NA	NA	NA	NA	NA	0	TRUE	Deceased
f_Holophagaceae_g__	NA	NA	NA	NA	NA	NA	0	TRUE	Alive
g_Candidatus Portiera	NA	NA	NA	NA	NA	NA	0	TRUE	Alive
g_Erwinia	NA	NA	NA	NA	NA	NA	0	TRUE	Deceased
g_Yersinia	NA	NA	NA	NA	NA	NA	0	TRUE	Alive
g_Shewanella	NA	NA	NA	NA	NA	NA	0	TRUE	Alive
g_Aggregatibacter	NA	NA	NA	NA	NA	NA	0	TRUE	Deceased
g_Gallibacterium	NA	NA	NA	NA	NA	NA	0	FALSE	Alive
g_Actinobacillus	NA	NA	NA	NA	NA	NA	0	TRUE	Deceased
g_Neisseria	NA	NA	NA	NA	NA	NA	0	TRUE	Alive
g_Collimonas	NA	NA	NA	NA	NA	NA	0	TRUE	Alive
g_Alcaligenes	NA	NA	NA	NA	NA	NA	0	TRUE	Alive
g_Petrobacter	NA	NA	NA	NA	NA	NA	0	TRUE	Deceased

## Sheet: Supplemental Table S10
Supplemental Table S10. Identification of potential bacterial contaminants with ranking of relative abundances according to sample categories.
Taxa	Rank order by Background samples	Rank order by Skin samples	Rank order by Pleural Fluid (pooled) samples	Potential contaminant
g_Uruburuella	189	188	1	FALSE
o_Stramenopiles_f__g__	4	8	2	TRUE
g_Methylobacterium	16	16	3	FALSE
g_Enterococcus	87	82	4	FALSE
g_Flavobacterium	1	13	5	TRUE
g_Actinomyces	452	453	6	FALSE
g_Streptococcus	180	9	7	FALSE
g_Salinivibrio	155	153	8	FALSE
f_Comamonadaceae_g__	2	11	9	TRUE
g_Acinetobacter	7	1	10	TRUE
g_Sphingomonas	15	10	11	TRUE
o_Actinomycetales_f__g__	12	187	12	TRUE
o_Lactobacillales_f__g__	331	329	13	FALSE
f_Enterobacteriaceae_g__	17	6	14	TRUE
g_Pseudomonas	6	3	15	TRUE
g_Corynebacterium	314	4	16	TRUE
f_mb2424_g__	23	18	17	TRUE
g_Cryocola	24	19	18	TRUE
f_Actinomycetaceae_g__	25	20	19	FALSE
g_Blvii28	26	21	20	TRUE
g_Achromobacter	27	22	21	TRUE
g_Nevskia	28	23	22	TRUE
g_Iamia	29	24	23	TRUE
o_Ucn15732_f__g__	30	25	24	TRUE
g_Prevotella	31	26	25	FALSE
g_Enhydrobacter	32	27	26	TRUE
g_Magnetospirillum	33	28	27	TRUE
g_Cellulomonas	34	29	28	TRUE
g_Turicibacter	35	30	29	TRUE
c_ZB2_o__f__g__	36	31	30	FALSE
g_Psychrobacter	37	32	31	FALSE
g_Trichococcus	38	33	32	TRUE
f_[Mogibacteriaceae]_g__	39	34	33	TRUE
g_Sediminibacterium	40	35	34	TRUE
g_Modestobacter	41	36	35	TRUE
g_Neisseria	42	37	36	TRUE
f_Rhizobiaceae_g__	43	38	37	TRUE
g_Acanthamoeba	44	39	38	FALSE
g_Ralstonia	45	40	39	TRUE
f_Gemmataceae_g__	46	41	40	TRUE
f_mitochondria_g__	47	42	41	FALSE
g_Bifidobacterium	48	43	42	FALSE
g_Actinobaculum	49	44	43	TRUE
g_Dorea	50	45	44	FALSE
g_Verrucomicrobium	51	46	45	FALSE
g_Peptoniphilus	52	47	46	TRUE
g_Rhodoplanes	53	48	47	FALSE
g_Methanosaeta	54	49	48	TRUE
g_Cloacibacterium	55	50	49	FALSE
o_MIZ46_f__g__	56	51	50	FALSE
g_Gallibacterium	57	52	51	FALSE
f_Moraxellaceae_g__	58	53	52	TRUE
g_Ruminococcus	59	54	53	FALSE
g_Sulfuricurvum	60	55	54	TRUE
g_Fusibacter	61	56	55	TRUE
f_Armatimonadaceae_g__	62	57	56	TRUE
g_Campylobacter	63	58	57	TRUE
o_MLE1-12_f__g__	64	59	58	TRUE
g_Gemmata	65	60	59	TRUE
g_Shewanella	66	61	60	TRUE
f_Christensenellaceae_g__	67	62	61	TRUE
f_Bradyrhizobiaceae_g__	68	63	62	FALSE
c_BD1-5_o__f__g__	69	64	63	TRUE
g_Lysobacter	70	65	64	TRUE
g_Fluviicola	71	66	65	TRUE
c_Deltaproteobacteria_o__f__g__	72	67	66	TRUE
f_Sphingomonadaceae_g__	73	68	67	TRUE
f_Legionellaceae_g__	74	69	68	FALSE
c_OP11-3_o__f__g__	75	70	69	TRUE
o_KD8-87_f__g__	76	71	70	TRUE
g_Kineosporia	77	72	71	FALSE
g_Oribacterium	78	73	72	TRUE
f_Opitutaceae_g__	79	74	73	FALSE
f_Piscirickettsiaceae_g__	80	75	74	TRUE
f_Cenarchaeaceae_g__	81	76	75	TRUE
g_Pedobacter	82	77	76	TRUE
o_Solirubrobacterales_f__g__	83	78	77	FALSE
f_Methanobacteriaceae_g__	84	79	78	TRUE
g_Acidovorax	85	80	79	TRUE
g_Methanobacterium	86	81	80	TRUE
g_Amaricoccus	88	83	81	TRUE
g_Blautia	89	84	82	TRUE
g_Gordonia	90	85	83	TRUE
g_Actinobacillus	91	86	84	TRUE
g_Cellvibrio	92	87	85	FALSE
g_Paludibacter	93	88	86	TRUE
o_Fusobacteriales_f__g__	94	89	87	FALSE
g_5-7N15	95	90	88	TRUE
f_Gemellaceae_g__	96	91	89	TRUE
g_Akkermansia	97	92	90	TRUE
f_Geodermatophilaceae_g__	98	93	91	TRUE
o_iii1-15_f__g__	99	94	92	TRUE
g_Aquirestis	100	95	93	FALSE
g_Capnocytophaga	101	96	94	TRUE
g_Collinsella	102	97	95	TRUE
f_Dolo_23_g__	103	98	96	TRUE
g_Hydrogenophaga	104	99	97	TRUE
f_Methylococcaceae_g__	105	100	98	FALSE
f_Chitinophagaceae_g__	14	101	99	TRUE
f_Alcaligenaceae_g__	106	102	100	TRUE
g_Lachnospira	107	103	101	TRUE
o_Burkholderiales_f__g__	108	104	102	TRUE
o_Vibrionales_f__g__	109	105	103	FALSE
g_Sphingobacterium	110	106	104	TRUE
g_Agrobacterium	111	107	105	TRUE
g_Helcococcus	112	108	106	TRUE
f_Syntrophobacteraceae_g__	113	109	107	TRUE
g_Leucobacter	114	110	108	FALSE
o_Sphingomonadales_f__g__	13	111	109	TRUE
o_MBA08_f__g__	115	112	110	TRUE
o_YS2_f__g__	116	113	111	TRUE
f_Microthrixaceae_g__	117	114	112	TRUE
o_Acidimicrobiales_f__g__	118	115	113	TRUE
o_Legionellales_f__g__	119	116	114	TRUE
g_Luteimonas	120	117	115	TRUE
g_Megamonas	121	118	116	TRUE
p_OD1_c__o__f__g__	122	119	117	FALSE
g_Phycicoccus	123	120	118	TRUE
g_Asticcacaulis	124	121	119	TRUE
g_Candidatus Methanoregula	125	122	120	FALSE
g_Thermoactinomyces	126	123	121	TRUE
f_Intrasporangiaceae_g__	127	124	122	TRUE
f_SAGMA-X_g__	128	125	123	TRUE
g_Desulfosporosinus	129	126	124	TRUE
c_OPB56_o__f__g__	130	127	125	TRUE
g_Rhodococcus	20	128	126	TRUE
g_Methylibium	131	129	127	TRUE
f_S24-7_g__	132	130	128	TRUE
g_Bosea	133	131	129	TRUE
g_Synechococcus	134	132	130	TRUE
f_Streptomycetaceae_g__	135	133	131	FALSE
f_Lactobacillaceae_g__	136	134	132	TRUE
g_Aquabacterium	137	135	133	FALSE
g_Pediococcus	138	136	134	TRUE
o_Elusimicrobiales_f__g__	139	137	135	TRUE
g_RFN20	140	138	136	TRUE
g_Sporosarcina	141	139	137	TRUE
o_Methylophilales_f__g__	142	140	138	TRUE
g_Agitococcus	143	141	139	TRUE
g_Propionibacterium	144	142	140	TRUE
g_Tepidimonas	145	143	141	FALSE
o_Clostridiales_f__g__	146	144	142	FALSE
f_C111_g__	147	145	143	TRUE
g_Novosphingobium	148	146	144	TRUE
g_Jeotgalicoccus	149	147	145	TRUE
g_Alcaligenes	150	148	146	TRUE
g_Blattabacterium	151	149	147	FALSE
g_Opitutus	152	150	148	FALSE
c_Acidobacteria-6_o__f__g__	153	151	149	TRUE
g_Nitrosotalea	154	152	150	FALSE
g_Rickettsiella	156	154	151	FALSE
o_Chlorophyta_f__g__	157	155	152	TRUE
f_Sphingobacteriaceae_g__	158	156	153	TRUE
f_Aerococcaceae_g__	159	157	154	TRUE
g_Leuconostoc	160	158	155	TRUE
g_Agromyces	161	159	156	TRUE
g_Comamonas	162	160	157	FALSE
g_Rheinheimera	163	161	158	TRUE
g_Facklamia	164	162	159	TRUE
g_Rickettsia	165	163	160	TRUE
g_Caloramator	166	164	161	TRUE
f_Oxalobacteraceae_g__	167	165	162	TRUE
f_Sporichthyaceae_g__	168	166	163	TRUE
g_Pseudoxanthomonas	169	167	164	TRUE
f_Bacillaceae_g__	170	168	165	TRUE
g_Planctomyces	171	169	166	TRUE
f_Microbacteriaceae_g__	172	170	167	FALSE
g_Ochrobactrum	173	171	168	TRUE
g_Paracoccus	174	172	169	TRUE
g_Erwinia	175	173	170	TRUE
g_Luteibacter	176	174	171	TRUE
g_Planktoluna	177	175	172	TRUE
g_Dyadobacter	178	176	173	FALSE
g_Leadbetterella	179	177	174	TRUE
g_Microvirgula	181	178	175	TRUE
g_Prosthecobacter	22	179	176	TRUE
c_TM7-1_o__f__g__	182	180	177	TRUE
g_Sandarakinorhabdus	183	181	178	TRUE
g_Propionivibrio	184	182	179	TRUE
g_Cryptosporangium	185	183	180	TRUE
g_Reyranella	186	184	181	TRUE
c_Betaproteobacteria_o__f__g__	187	185	182	TRUE
o_SC-I-84_f__g__	188	186	183	TRUE
g_Brevundimonas	190	189	184	TRUE
f_Coriobacteriaceae_g__	191	190	185	TRUE
f_RB40_g__	192	191	186	TRUE
f_[Weeksellaceae]_g__	193	192	187	TRUE
g_Pseudonocardia	194	193	188	TRUE
c_SJA-4_o__f__g__	195	194	189	TRUE
g_Leptotrichia	196	195	190	FALSE
g_Desulfovibrio	197	196	191	TRUE
g_Solibacillus	198	197	192	TRUE
o_EW055_f__g__	199	198	193	FALSE
g_Aminobacter	200	199	194	TRUE
g_Tatlockia	201	200	195	TRUE
g_Acetobacterium	202	201	196	TRUE
g_Cupriavidus	203	202	197	TRUE
g_Emticicia	204	203	198	TRUE
o_Rhizobiales_f__g__	205	204	199	TRUE
g_Candidatus Aquiluna	206	205	200	TRUE
o_H39_f__g__	207	206	201	TRUE
f_Bacteriovoracaceae_g__	208	207	202	TRUE
o_[Pedosphaerales]_f__g__	209	208	203	TRUE
g_N09	210	209	204	TRUE
g_Gemmiger	211	210	205	FALSE
g_Symbiobacterium	212	211	206	TRUE
g_Haemophilus	213	212	207	TRUE
g_Alishewanella	214	213	208	TRUE
f_Porphyromonadaceae_g__	215	214	209	TRUE
g_Citrobacter	216	215	210	FALSE
g_Micromonospora	217	216	211	TRUE
o_Ellin329_f__g__	218	217	212	FALSE
f_Hyphomonadaceae_g__	219	218	213	TRUE
g_Flavisolibacter	220	219	214	TRUE
g_Veillonella	221	220	215	FALSE
g_Bradyrhizobium	222	221	216	TRUE
f_Cytophagaceae_g__	11	222	217	TRUE
g_Uliginosibacterium	223	223	218	FALSE
g_Cyanobacterium	224	224	219	TRUE
g_Acutodesmus	225	225	220	TRUE
g_Woodsholea	226	226	221	TRUE
p_WPS-2_c__o__f__g__	227	227	222	TRUE
g_Spirochaeta	228	228	223	FALSE
f_Pseudomonadaceae_g__	229	14	224	TRUE
g_Syntrophomonas	230	229	225	TRUE
g_Weissella	231	230	226	TRUE
f_Aurantimonadaceae_g__	232	231	227	TRUE
f_Planococcaceae_g__	233	232	228	FALSE
f_OM60_g__	234	233	229	TRUE
f_Haliangiaceae_g__	235	234	230	TRUE
f_Aeromonadaceae_g__	236	17	231	TRUE
g_Petrobacter	237	235	232	TRUE
g_Dokdonella	238	236	233	TRUE
k_Bacteria_p__c__o__f__g__	239	237	234	TRUE
g_Blastococcus	240	238	235	TRUE
g_Dialister	241	239	236	TRUE
o_FAC88_f__g__	242	240	237	TRUE
f_[Chthoniobacteraceae]_g__	243	241	238	TRUE
o_Bacillales_f__g__	244	242	239	FALSE
g_Chryseobacterium	8	5	240	TRUE
f_Sinobacteraceae_g__	245	243	241	TRUE
f_0319-6G20_g__	246	244	242	TRUE
g_Arthrobacter	247	245	243	FALSE
f_Caulobacteraceae_g__	248	246	244	FALSE
g_Nitrospira	249	247	245	TRUE
g_Rhodoferax	3	248	246	TRUE
f_Bartonellaceae_g__	250	249	247	TRUE
g_Dok59	251	250	248	TRUE
g_Hyphomonas	252	251	249	TRUE
f_Micromonosporaceae_g__	253	252	250	FALSE
g_Thiothrix	254	253	251	TRUE
g_Xanthomonas	255	254	252	TRUE
f_Peptostreptococcaceae_g__	256	255	253	TRUE
f_Acidobacteriaceae_g__	257	256	254	TRUE
g_Rhodoblastus	258	257	255	TRUE
g_Variovorax	259	258	256	TRUE
f_Erythrobacteraceae_g__	260	259	257	TRUE
g_Hymenobacter	261	260	258	TRUE
g_Herminiimonas	262	261	259	TRUE
g_Balneimonas	263	262	260	TRUE
g_Polaromonas	18	263	261	TRUE
g_Polynucleobacter	264	264	262	TRUE
g_Sulfuritalea	265	265	263	TRUE
f_Vibrionaceae_g_Vibrio	266	266	264	TRUE
o_MND1_f__g__	267	267	265	TRUE
g_Blastomonas	268	268	266	TRUE
o_S1198_f__g__	269	269	267	TRUE
g_Cytophaga	270	270	268	TRUE
g_Burkholderia	271	271	269	TRUE
f_Ellin6075_g__	272	272	270	TRUE
g_Pseudoalteromonas	273	273	271	FALSE
g_Alkanindiges	274	274	272	TRUE
f_Ruminococcaceae_g__	275	275	273	FALSE
g_Gemmatimonas	276	276	274	TRUE
g_Mycobacterium	277	277	275	TRUE
g_Armatimonas	278	278	276	TRUE
f_211ds20_g__	279	279	277	TRUE
f_Paenibacillaceae_g__	280	280	278	TRUE
g_Mogibacterium	281	281	279	FALSE
g_Zoogloea	282	282	280	FALSE
g_Treponema	283	283	281	TRUE
g_Candidatus Xiphinematobacter	284	284	282	TRUE
g_Legionella	285	285	283	FALSE
g_Bacteroides	286	286	284	TRUE
g_Arsenicicoccus	287	287	285	TRUE
g_Giesbergeria	288	288	286	TRUE
g_[Clostridium]	289	289	287	TRUE
f_Rikenellaceae_g__	290	290	288	TRUE
f_Rhodocyclaceae_g__	291	291	289	TRUE
g_Aggregatibacter	292	292	290	TRUE
g_Alicyclobacillus	293	293	291	FALSE
g_Brevibacterium	294	294	292	TRUE
g_Butyrivibrio	295	295	293	FALSE
g_Thermomonas	296	296	294	FALSE
g_Sphingopyxis	297	297	295	TRUE
f_Clostridiaceae_g_Clostridium	10	2	296	TRUE
o_Rickettsiales_f__g__	298	298	297	TRUE
g_Massilia	299	15	298	TRUE
g_Dietzia	300	299	299	FALSE
c_SM2F11_o__f__g__	301	300	300	TRUE
o_Rhodobacterales_f__g__	302	301	301	TRUE
o_Myxococcales_f__g__	303	302	302	TRUE
o_JG30-KF-CM45_f__g__	304	303	303	TRUE
g_Williamsia	305	304	304	FALSE
f_Rhodospirillaceae_g__	306	305	305	TRUE
g_Elizabethkingia	307	306	306	TRUE
o_Solibacterales_f__g__	308	307	307	TRUE
g_Lactococcus	309	308	308	TRUE
g_Mycoplana	310	309	309	TRUE
g_Limnohabitans	311	310	310	TRUE
g_Nitrosopumilus	312	311	311	TRUE
g_Aquicella	313	312	312	TRUE
f_JdFBGBact_g__	315	313	313	TRUE
p_FBP_c__o__f__g__	316	314	314	TRUE
g_Finegoldia	317	315	315	TRUE
g_planctomycete	318	316	316	TRUE
f_Lachnospiraceae_g__	319	317	317	TRUE
f_RFP12_g__	320	318	318	FALSE
g_Rubrivivax	321	319	319	TRUE
g_Leptothrix	322	320	320	TRUE
c_Ellin6529_o__f__g__	323	321	321	FALSE
g_Skermanella	324	322	322	TRUE
g_Anaerococcus	325	323	323	TRUE
f_Coxiellaceae_g__	326	324	324	FALSE
f_Ectothiorhodospiraceae_g__	327	325	325	TRUE
g_Rothia	328	326	326	TRUE
f_AK1AB1_02E_g__	329	327	327	FALSE
o_YLA114_f__g__	330	328	328	TRUE
g_Hyphomicrobium	332	330	329	TRUE
g_Truepera	333	331	330	TRUE
g_Phytophthora	334	332	331	TRUE
g_Brachybacterium	335	333	332	TRUE
g_Caulobacter	336	334	333	FALSE
o_[Saprospirales]_f__g__	337	335	334	TRUE
g_Bdellovibrio	338	336	335	TRUE
f_[Marinicellaceae]_g__	339	337	336	TRUE
g_Herbaspirillum	340	338	337	TRUE
p_SR1_c__o__f__g__	341	339	338	FALSE
g_Geothrix	342	340	339	TRUE
g_Luteolibacter	21	341	340	TRUE
g_Mesorhizobium	343	342	341	TRUE
g_Halomonas	344	343	342	FALSE
f_Methylophilaceae_g__	345	344	343	FALSE
f_Cyclobacteriaceae_g__	346	345	344	TRUE
g_Geotoga	347	346	345	TRUE
g_Allobaculum	348	347	346	TRUE
g_Pelosinus	349	348	347	TRUE
c_Gemm-1_o__f__g__	350	349	348	TRUE
g_Turneriella	351	350	349	TRUE
g_Roseomonas	352	351	350	TRUE
f_auto67_4W_g__	353	352	351	TRUE
g_Marmoricola	354	353	352	TRUE
f_Holophagaceae_g__	355	354	353	TRUE
g_Nocardioides	356	355	354	TRUE
g_Sulfurospirillum	357	356	355	TRUE
g_Geobacter	358	357	356	TRUE
g_Aeromonas	359	358	357	TRUE
f_[Tissierellaceae]_g__	360	359	358	TRUE
g_C39	361	360	359	TRUE
g_Candidatus Solibacter	362	361	360	TRUE
g_Sulfurimonas	363	362	361	TRUE
o_Ellin6067_f__g__	364	363	362	FALSE
g_Oceanobacillus	365	364	363	TRUE
o_Haptophyceae_f__g__	366	365	364	TRUE
g_Pseudanabaena	367	366	365	TRUE
f_Koribacteraceae_g__	368	367	366	TRUE
g_Phenylobacterium	369	368	367	TRUE
f_Phyllobacteriaceae_g__	370	369	368	TRUE
o_Bacteroidales_f__g__	371	370	369	FALSE
g_Frigoribacterium	372	371	370	TRUE
g_Erythromicrobium	373	372	371	TRUE
g_Lactobacillus	374	373	372	TRUE
g_Roseburia	375	374	373	FALSE
g_Rhodobacter	19	375	374	TRUE
o_Streptophyta_f__g__	376	376	375	TRUE
g_Arcobacter	377	377	376	FALSE
g_Yonghaparkia	378	378	377	TRUE
g_Roseococcus	379	379	378	TRUE
g_Arenimonas	380	380	379	TRUE
f_Fusobacteriaceae_g__	381	381	380	TRUE
g_Clavibacter	382	382	381	TRUE
g_Simplicispira	383	383	382	TRUE
g_Dermacoccus	384	384	383	FALSE
g_[Ruminococcus]	385	385	384	TRUE
o_RF39_f__g__	386	386	385	TRUE
g_Janthinobacterium	5	387	386	TRUE
o_Sphingobacteriales_f__g__	9	388	387	TRUE
g_Shinella	387	389	388	TRUE
g_Anaerospora	388	390	389	TRUE
f_Xanthobacteraceae_g__	389	391	390	TRUE
f_OM27_g__	390	392	391	TRUE
c_SBRH58_o__f__g__	391	393	392	TRUE
f_Nakamurellaceae_g__	392	394	393	TRUE
g_A17	393	395	394	TRUE
g_Saprolegnia	394	396	395	TRUE
f_Neisseriaceae_g__	395	397	396	FALSE
o_Cryptophyta_f__g__	396	398	397	TRUE
f_Methylocystaceae_g__	397	399	398	TRUE
g_Atopobium	398	400	399	TRUE
g_Macellibacteroides	399	401	400	TRUE
g_Rudanella	400	402	401	FALSE
g_Candidatus Rhodoluna	401	403	402	TRUE
o_Cytophagales_f__g__	402	404	403	TRUE
f_Ruminococcaceae_g_Clostridium	403	405	404	TRUE
p_Bacteroidetes_c__o__f__g__	404	406	405	TRUE
g_Anoxybacillus	405	407	406	TRUE
g_Frankia	406	408	407	TRUE
f_Isosphaeraceae_g__	407	409	408	FALSE
f_ACK-M1_g__	408	410	409	TRUE
g_Deinococcus	409	411	410	FALSE
f_Bacteroidaceae_g__	410	412	411	TRUE
g_Devosia	411	413	412	FALSE
f_Acetobacteraceae_g__	412	414	413	TRUE
g_Salinibacterium	413	415	414	FALSE
g_Staphylococcus	414	7	415	FALSE
g_Actinoplanes	415	416	416	FALSE
g_Sphingobium	416	417	417	TRUE
g_Paenisporosarcina	417	418	418	TRUE
g_Faecalibacterium	418	419	419	TRUE
g_Nitrincola	419	420	420	TRUE
g_Steroidobacter	420	421	421	TRUE
g_Kytococcus	421	422	422	TRUE
g_Inhella	422	423	423	TRUE
g_Coprococcus	423	424	424	TRUE
g_Aerococcus	424	425	425	FALSE
f_SB-1_g__	425	426	426	TRUE
c_VC2_1_Bac22_o__f__g__	426	427	427	TRUE
g_Pedomicrobium	427	428	428	FALSE
f_Patulibacteraceae_g__	428	429	429	FALSE
g_Candidatus Nitrososphaera	429	430	430	TRUE
c_PBS-25_o__f__g__	430	431	431	TRUE
f_Saprospiraceae_g__	431	432	432	TRUE
g_Collimonas	432	433	433	TRUE
f_EB1017_g__	433	434	434	TRUE
g_Peredibacter	434	435	435	TRUE
g_Patulibacter	435	436	436	TRUE
f_[Bryobacteraceae]_g__	436	437	437	TRUE
g_Phormidium	437	438	438	TRUE
g_Parabacteroides	438	439	439	TRUE
c_BD4-9_o__f__g__	439	440	440	TRUE
o_CCU21_f__g__	440	441	441	FALSE
g_Pelomonas	441	442	442	TRUE
f_Polyangiaceae_g__	442	443	443	TRUE
f_Idiomarinaceae_g__	443	444	444	TRUE
c_Actinobacteria_o__f__g__	444	445	445	TRUE
f_Veillonellaceae_g__	445	446	446	TRUE
g_Carnobacterium	446	447	447	TRUE
f_Xanthomonadaceae_g__	447	448	448	TRUE
f_Gaiellaceae_g__	448	449	449	TRUE
c_ABY1_o__f__g__	449	450	450	FALSE
f_Enterococcaceae_g__	450	451	451	TRUE
g_[Prevotella]	451	452	452	TRUE
g_Bacillus	453	454	453	FALSE
g_WAL_1855D	454	455	454	TRUE
f_Pirellulaceae_g__	455	456	455	TRUE
c_SC3_o__f__g__	456	457	456	TRUE
g_Sanguibacter	457	458	457	TRUE
f_Beijerinckiaceae_g__	458	459	458	TRUE
g_Crenothrix	459	460	459	TRUE
g_Pirellula	460	461	460	TRUE
g_Micrococcus	461	462	461	TRUE
f_Nocardioidaceae_g__	462	463	462	FALSE
g_PSB-M-3	463	464	463	FALSE
g_Wautersiella	464	465	464	TRUE
f_Marinilabiaceae_g__	465	466	465	TRUE
g_Schlegelella	466	467	466	TRUE
f_Rickettsiaceae_g__	467	468	467	TRUE
g_Terriglobus	468	469	468	TRUE
g_Proteiniclasticum	469	470	469	TRUE
g_Paenibacillus	470	471	470	TRUE
g_Kaistobacter	471	472	471	TRUE
g_Fusobacterium	472	473	472	FALSE
f_Pseudoalteromonadaceae_g_Vibrio	473	474	473	TRUE
g_Zymomonas	474	475	474	TRUE
g_Yersinia	475	476	475	TRUE
g_Oscillospira	476	477	476	TRUE
g_Tsukamurella	477	478	477	TRUE
g_Xylella	478	479	478	FALSE
o_OPB54_f__g__	479	480	479	TRUE
f_Xenococcaceae_g__	480	481	480	TRUE
g_Azospirillum	481	482	481	TRUE
g_Rathayibacter	482	483	482	FALSE
g_Sutterella	483	484	483	TRUE
g_Paulinella	484	485	484	TRUE
g_Bryobacter	485	486	485	TRUE
g_1-68	486	487	486	TRUE
f_Thiotrichaceae_g__	487	488	487	TRUE
g_Kocuria	488	489	488	FALSE
g_Streptomyces	489	490	489	FALSE
g_Renibacterium	490	491	490	TRUE
g_Xanthobacter	491	492	491	TRUE
g_Perlucidibaca	492	493	492	TRUE
g_Acholeplasma	493	494	493	TRUE
o_BD7-3_f__g__	494	495	494	FALSE
g_Methylotenera	495	496	495	TRUE
c_Gammaproteobacteria_o__f__g__	496	497	496	TRUE
g_Porphyromonas	497	498	497	TRUE
f_Rhodobacteraceae_g__	498	499	498	TRUE
g_Brochothrix	499	500	499	TRUE
f_Methylobacteriaceae_g__	500	501	500	FALSE
f_Kineosporiaceae_g__	501	502	501	FALSE
f_Micrococcaceae_g__	502	503	502	TRUE
g_Stenotrophomonas	503	12	503	TRUE
c_Chloroplast_o__f__g__	504	504	504	TRUE
g_Runella	505	505	505	TRUE
o_PK29_f__g__	506	506	506	TRUE
g_Lutibacterium	507	507	507	FALSE
g_Dechloromonas	508	508	508	TRUE
f_Erysipelotrichaceae_g__	509	509	509	TRUE
g_Yaniella	510	510	510	TRUE
f_Verrucomicrobiaceae_g__	511	511	511	TRUE
g_T78	512	512	512	TRUE
f_Streptosporangiaceae_g__	513	513	513	TRUE
g_Aquaspirillum	514	514	514	TRUE
f_Clostridiaceae_g__	515	515	515	TRUE
f_Cryomorphaceae_g__	516	516	516	TRUE
c_Alphaproteobacteria_o__f__g__	517	517	517	TRUE
g_Curvibacter	518	518	518	TRUE
g_Bordetella	519	519	519	TRUE
g_Aeromicrobium	520	520	520	FALSE
g_Lachnoanaerobaculum	521	521	521	TRUE
g_Spirosoma	522	522	522	FALSE
g_Mucilaginibacter	523	523	523	TRUE
f_Procabacteriaceae_g__	524	524	524	TRUE
o_[Roseiflexales]_f__g__	525	525	525	TRUE
g_Actinomycetospora	526	526	526	TRUE
g_Sphaerotilus	527	527	527	TRUE
g_Candidatus Portiera	528	528	528	TRUE
g_Succinivibrio	529	529	529	TRUE
g_Flectobacillus	530	530	530	TRUE
g_Methanobrevibacter	531	531	531	TRUE
g_Tolumonas	532	532	532	FALSE
g_Rhizobium	533	533	533	FALSE
o_Spirobacillales_f__g__	534	534	534	TRUE
g_Alloiococcus	535	535	535	TRUE
g_Thermus	536	536	536	TRUE
c_OPB41_o__f__g__	537	537	537	TRUE
p_Chloroflexi_c__o__f__g__	538	538	538	TRUE
f_Carnobacteriaceae_g__	539	539	539	FALSE
